# Supplementary material for: multiplierz: an extensible API based desktop environment for proteomics data analysis
Source: BMC Bioinformatics. 2009 Oct 29;10:364. doi: 10.1186/1471-2105-10-364 (PMC2774704; doi:10.1186/1471-2105-10-364)
Supplement: Additional file 1 — Timing Comparison Scripts. This compressed file contains the .mz scripts, R script, Perl script and C++ program to generate timing measurements for comparing data access methods. [file 1471-2105-10-364-S1.zip]

Archive with 23 entries (23 files):
- Supplementary Materials - Timings/insilicos.txt
- Supplementary Materials - Timings/insilicos_RIC.py
- Supplementary Materials - Timings/mz_random_access_RAW.bat
- Supplementary Materials - Timings/mz_random_access_RAW.txt
- Supplementary Materials - Timings/mz_random_access_wiff.bat
- Supplementary Materials - Timings/mz_random_access_wiff.txt
- Supplementary Materials - Timings/mz_ric.bat
- Supplementary Materials - Timings/mz_ric.txt
- Supplementary Materials - Timings/random_access.bat
- Supplementary Materials - Timings/random_access.exe
- Supplementary Materials - Timings/random_access.txt
- Supplementary Materials - Timings/random_access_RAW.mz
- Supplementary Materials - Timings/random_access_wiff.mz
- Supplementary Materials - Timings/spectro_ric.bat
- Supplementary Materials - Timings/spectro_ric.txt
- Supplementary Materials - Timings/testRIC.mz
- Supplementary Materials - Timings/testRIC.pl
- Supplementary Materials - Timings/testRICGUI.mz
- Supplementary Materials - Timings/testRICGUI.txt
- Supplementary Materials - Timings/testXCMS.r.txt
- Supplementary Materials - Timings/xcms.txt
- Supplementary Materials - Timings/xcms_ric.bat
- Supplementary Materials - Timings.xls
