# Supplementary material for: multiplierz: an extensible API based desktop environment for proteomics data analysis
Source: BMC Bioinformatics. 2009 Oct 29;10:364. doi: 10.1186/1471-2105-10-364 (PMC2774704; doi:10.1186/1471-2105-10-364)
Supplement: Additional file 1 — Timing Comparison Scripts. This compressed file contains the .mz scripts, R script, Perl script and C++ program to generate timing measurements for comparing data access methods. [file 1471-2105-10-364-S1.zip › Supplementary Materials - Timings/insilicos.txt]

# Fri Jul 18 04:24:37 2008 Insilicos Viewer Version 1.5.1 - Build #200804151417  Copyright (C) 2003-2008 Insilicos LLC
>>> RIC(True)
# Fri Jul 18 04:25:03 2008 matrix will be [{300592,300},{2999700,2035}]
s.setDisplayScanNum(628)
# Fri Jul 18 04:25:37 2008 45.272545533
>>> RIC(True)
# Fri Jul 18 04:27:21 2008 matrix will be [{300592,300},{2999700,2035}]
s.setDisplayScanNum(628)
# Fri Jul 18 04:27:31 2008 11.0429610467
>>> RIC()
# Fri Jul 18 04:28:04 2008 matrix will be [{300592,300},{2999700,2035}]
s.setDisplayScanNum(628)
# Fri Jul 18 04:29:17 2008 98.1514362859
>>> for i in range(20:
# Fri Jul 18 04:29:31 2008   File "<string>", line 1
    for i in range(20:
                    ^


SyntaxError: unexpected EOF while parsing
>>> for in in range(20):
# Fri Jul 18 04:29:45 2008   File "<string>", line 1
    for in in range(20):
         ^


SyntaxError: invalid syntax
>>> for i in range(20):
# Fri Jul 18 04:29:56 2008   File "<string>", line 1
    for i in range(20):
                     ^
SyntaxError: unexpected EOF while parsing
>>> for i in range(20): RIC()
# Fri Jul 18 04:30:20 2008 matrix will be [{300592,300},{2999700,2035}]
s.setDisplayScanNum(628)
# Fri Jul 18 04:30:46 2008 matrix will be [{300592,300},{2999700,2035}]
s.setDisplayScanNum(628)
# Fri Jul 18 04:30:57 2008 matrix will be [{300592,300},{2999700,2035}]
s.setDisplayScanNum(628)
# Fri Jul 18 04:31:09 2008 matrix will be [{300592,300},{2999700,2035}]
s.setDisplayScanNum(628)
# Fri Jul 18 04:31:21 2008 matrix will be [{300592,300},{2999700,2035}]
s.setDisplayScanNum(628)
# Fri Jul 18 04:31:33 2008 matrix will be [{300592,300},{2999700,2035}]
s.setDisplayScanNum(628)
# Fri Jul 18 04:31:44 2008 matrix will be [{300592,300},{2999700,2035}]
s.setDisplayScanNum(628)
# Fri Jul 18 04:31:56 2008 matrix will be [{300592,300},{2999700,2035}]
s.setDisplayScanNum(628)
# Fri Jul 18 04:32:08 2008 matrix will be [{300592,300},{2999700,2035}]
s.setDisplayScanNum(628)
# Fri Jul 18 04:32:20 2008 matrix will be [{300592,300},{2999700,2035}]
s.setDisplayScanNum(628)
# Fri Jul 18 04:32:31 2008 matrix will be [{300592,300},{2999700,2035}]
s.setDisplayScanNum(628)
# Fri Jul 18 04:32:42 2008 matrix will be [{300592,300},{2999700,2035}]
s.setDisplayScanNum(628)
# Fri Jul 18 04:32:53 2008 matrix will be [{300592,300},{2999700,2035}]
s.setDisplayScanNum(628)
# Fri Jul 18 04:33:05 2008 matrix will be [{300592,300},{2999700,2035}]
s.setDisplayScanNum(628)
# Fri Jul 18 04:33:17 2008 matrix will be [{300592,300},{2999700,2035}]
s.setDisplayScanNum(628)
# Fri Jul 18 04:33:28 2008 matrix will be [{300592,300},{2999700,2035}]
s.setDisplayScanNum(628)
# Fri Jul 18 04:33:40 2008 matrix will be [{300592,300},{2999700,2035}]
s.setDisplayScanNum(628)
# Fri Jul 18 04:33:51 2008 matrix will be [{300592,300},{2999700,2035}]
s.setDisplayScanNum(628)
# Fri Jul 18 04:34:03 2008 matrix will be [{300592,300},{2999700,2035}]
s.setDisplayScanNum(628)
# Fri Jul 18 04:34:13 2008 matrix will be [{300592,300},{2999700,2035}]
s.setDisplayScanNum(628)
# Fri Jul 18 04:34:23 2008 17.8796587276
17.3628355
11.6861453062
11.2190722564
12.3276455527
11.0946178914
11.8998501206
12.4421383165
11.3189424913
11.5259514827
11.2371885254
10.8510849843
12.0981200125
11.0143121542
12.5036371941
11.2574265724
11.211172649
11.9846312869
10.9406097702
11.4549072578
