# Supplementary material for: multiplierz: an extensible API based desktop environment for proteomics data analysis
Source: BMC Bioinformatics. 2009 Oct 29;10:364. doi: 10.1186/1471-2105-10-364 (PMC2774704; doi:10.1186/1471-2105-10-364)
Supplement: Additional file 1 — Timing Comparison Scripts. This compressed file contains the .mz scripts, R script, Perl script and C++ program to generate timing measurements for comparing data access methods. [file 1471-2105-10-364-S1.zip › Supplementary Materials - Timings/insilicos_RIC.py]

def RIC(warmup=False):
    from time import clock
    a = clock()
    getEngine().setDisplayTIC(1,708.36,708.38)
    s = getEngine().getCurrentSpectra()
    s.beginFileImportList()
    if warmup:
        s.appendFileImportList("C:\\Documents and Settings\\Manor\\Desktop\\measurements\\WARMUP.mzXML")
    else:
        s.appendFileImportList("C:\\Documents and Settings\\Manor\\Desktop\\measurements\\ABRF.mzXML")

    s.endFileImportList()
    s.setCurrentLayer(1)
    #s.setDisplayScanNum(-1)
    b = clock()
    print b-a
