# Supplementary material for: multiplierz: an extensible API based desktop environment for proteomics data analysis
Source: BMC Bioinformatics. 2009 Oct 29;10:364. doi: 10.1186/1471-2105-10-364 (PMC2774704; doi:10.1186/1471-2105-10-364)
Supplement: Additional file 1 — Timing Comparison Scripts. This compressed file contains the .mz scripts, R script, Perl script and C++ program to generate timing measurements for comparing data access methods. [file 1471-2105-10-364-S1.zip › Supplementary Materials - Timings/mz_random_access_RAW.txt]

C:\Documents and Settings\Manor\Desktop\measurements>dir
 Volume in drive C is IBM_PRELOAD
 Volume Serial Number is 98B8-263F

 Directory of C:\Documents and Settings\Manor\Desktop\measurements

06/30/2008  11:38 AM    <DIR>          .
06/30/2008  11:38 AM    <DIR>          ..
03/31/2007  09:53 AM        94,299,785 ABRF.RAW
02/26/2007  05:49 PM        27,557,888 ABRF.wiff
06/27/2008  04:08 PM    <DIR>          logs
06/30/2008  11:37 AM             1,601 mz_random_access_RAW.bat
06/30/2008  11:04 AM    <DIR>          previous
06/30/2008  11:05 AM               451 random_access.bat
06/27/2008  12:19 AM            11,264 random_access.exe
06/30/2008  11:10 AM             3,273 random_access.txt
06/27/2008  12:48 PM               563 random_access_RAW.mz
06/30/2008  11:37 AM                45 test_schedule.txt
06/27/2008  02:12 PM             6,806 timing.bat
03/31/2007  11:42 AM        93,410,532 WARMUP.RAW
02/26/2007  05:49 PM        27,557,888 WARMUP.wiff
              11 File(s)    242,850,096 bytes
               4 Dir(s)   4,973,498,368 bytes free

C:\Documents and Settings\Manor\Desktop\measurements>mz_random_access_RAW.bat

C:\Documents and Settings\Manor\Desktop\measurements>"C:\Program Files\multiplie
rz\multiplierz.exe" random_access_RAW.mz warmup
C:\Documents and Settings\Manor\Desktop\measurements\WARMUP.RAW
1000 scans in 37.594000 seconds: 0.037594 seconds per scan...

C:\Documents and Settings\Manor\Desktop\measurements>"C:\Program Files\multiplie
rz\multiplierz.exe" random_access_RAW.mz warmup
C:\Documents and Settings\Manor\Desktop\measurements\WARMUP.RAW
1000 scans in 22.281000 seconds: 0.022281 seconds per scan...

C:\Documents and Settings\Manor\Desktop\measurements>"C:\Program Files\multiplie
rz\multiplierz.exe" random_access_RAW.mz
C:\Documents and Settings\Manor\Desktop\measurements\ABRF.RAW
1000 scans in 25.297000 seconds: 0.025297 seconds per scan...

C:\Documents and Settings\Manor\Desktop\measurements>"C:\Program Files\multiplie
rz\multiplierz.exe" random_access_RAW.mz
C:\Documents and Settings\Manor\Desktop\measurements\ABRF.RAW
1000 scans in 22.641000 seconds: 0.022641 seconds per scan...

C:\Documents and Settings\Manor\Desktop\measurements>"C:\Program Files\multiplie
rz\multiplierz.exe" random_access_RAW.mz
C:\Documents and Settings\Manor\Desktop\measurements\ABRF.RAW
1000 scans in 19.312000 seconds: 0.019312 seconds per scan...

C:\Documents and Settings\Manor\Desktop\measurements>"C:\Program Files\multiplie
rz\multiplierz.exe" random_access_RAW.mz
C:\Documents and Settings\Manor\Desktop\measurements\ABRF.RAW
1000 scans in 18.953000 seconds: 0.018953 seconds per scan...

C:\Documents and Settings\Manor\Desktop\measurements>"C:\Program Files\multiplie
rz\multiplierz.exe" random_access_RAW.mz
C:\Documents and Settings\Manor\Desktop\measurements\ABRF.RAW
1000 scans in 17.203000 seconds: 0.017203 seconds per scan...

C:\Documents and Settings\Manor\Desktop\measurements>"C:\Program Files\multiplie
rz\multiplierz.exe" random_access_RAW.mz
C:\Documents and Settings\Manor\Desktop\measurements\ABRF.RAW
1000 scans in 17.953000 seconds: 0.017953 seconds per scan...

C:\Documents and Settings\Manor\Desktop\measurements>"C:\Program Files\multiplie
rz\multiplierz.exe" random_access_RAW.mz
C:\Documents and Settings\Manor\Desktop\measurements\ABRF.RAW
1000 scans in 18.156000 seconds: 0.018156 seconds per scan...

C:\Documents and Settings\Manor\Desktop\measurements>"C:\Program Files\multiplie
rz\multiplierz.exe" random_access_RAW.mz
C:\Documents and Settings\Manor\Desktop\measurements\ABRF.RAW
1000 scans in 15.640000 seconds: 0.015640 seconds per scan...

C:\Documents and Settings\Manor\Desktop\measurements>"C:\Program Files\multiplie
rz\multiplierz.exe" random_access_RAW.mz
C:\Documents and Settings\Manor\Desktop\measurements\ABRF.RAW
1000 scans in 16.000000 seconds: 0.016000 seconds per scan...

C:\Documents and Settings\Manor\Desktop\measurements>"C:\Program Files\multiplie
rz\multiplierz.exe" random_access_RAW.mz
C:\Documents and Settings\Manor\Desktop\measurements\ABRF.RAW
1000 scans in 16.296000 seconds: 0.016296 seconds per scan...

C:\Documents and Settings\Manor\Desktop\measurements>"C:\Program Files\multiplie
rz\multiplierz.exe" random_access_RAW.mz
C:\Documents and Settings\Manor\Desktop\measurements\ABRF.RAW
1000 scans in 14.313000 seconds: 0.014313 seconds per scan...

C:\Documents and Settings\Manor\Desktop\measurements>"C:\Program Files\multiplie
rz\multiplierz.exe" random_access_RAW.mz
C:\Documents and Settings\Manor\Desktop\measurements\ABRF.RAW
1000 scans in 14.641000 seconds: 0.014641 seconds per scan...

C:\Documents and Settings\Manor\Desktop\measurements>"C:\Program Files\multiplie
rz\multiplierz.exe" random_access_RAW.mz
C:\Documents and Settings\Manor\Desktop\measurements\ABRF.RAW
1000 scans in 14.609000 seconds: 0.014609 seconds per scan...

C:\Documents and Settings\Manor\Desktop\measurements>"C:\Program Files\multiplie
rz\multiplierz.exe" random_access_RAW.mz
C:\Documents and Settings\Manor\Desktop\measurements\ABRF.RAW
1000 scans in 15.312000 seconds: 0.015312 seconds per scan...

C:\Documents and Settings\Manor\Desktop\measurements>"C:\Program Files\multiplie
rz\multiplierz.exe" random_access_RAW.mz
C:\Documents and Settings\Manor\Desktop\measurements\ABRF.RAW
1000 scans in 15.109000 seconds: 0.015109 seconds per scan...

C:\Documents and Settings\Manor\Desktop\measurements>"C:\Program Files\multiplie
rz\multiplierz.exe" random_access_RAW.mz
C:\Documents and Settings\Manor\Desktop\measurements\ABRF.RAW
1000 scans in 14.344000 seconds: 0.014344 seconds per scan...

C:\Documents and Settings\Manor\Desktop\measurements>"C:\Program Files\multiplie
rz\multiplierz.exe" random_access_RAW.mz
C:\Documents and Settings\Manor\Desktop\measurements\ABRF.RAW
1000 scans in 14.281000 seconds: 0.014281 seconds per scan...

C:\Documents and Settings\Manor\Desktop\measurements>"C:\Program Files\multiplie
rz\multiplierz.exe" random_access_RAW.mz
C:\Documents and Settings\Manor\Desktop\measurements\ABRF.RAW
1000 scans in 14.109000 seconds: 0.014109 seconds per scan...

C:\Documents and Settings\Manor\Desktop\measurements>"C:\Program Files\multiplie
rz\multiplierz.exe" random_access_RAW.mz
C:\Documents and Settings\Manor\Desktop\measurements\ABRF.RAW
1000 scans in 14.250000 seconds: 0.014250 seconds per scan...

C:\Documents and Settings\Manor\Desktop\measurements>"C:\Program Files\multiplie
rz\multiplierz.exe" random_access_RAW.mz
C:\Documents and Settings\Manor\Desktop\measurements\ABRF.RAW
1000 scans in 14.547000 seconds: 0.014547 seconds per scan...

C:\Documents and Settings\Manor\Desktop\measurements>"C:\Program Files\multiplie
rz\multiplierz.exe" random_access_RAW.mz
C:\Documents and Settings\Manor\Desktop\measurements\ABRF.RAW
1000 scans in 14.500000 seconds: 0.014500 seconds per scan...

C:\Documents and Settings\Manor\Desktop\measurements>
