# Supplementary material for: multiplierz: an extensible API based desktop environment for proteomics data analysis
Source: BMC Bioinformatics. 2009 Oct 29;10:364. doi: 10.1186/1471-2105-10-364 (PMC2774704; doi:10.1186/1471-2105-10-364)
Supplement: Additional file 1 — Timing Comparison Scripts. This compressed file contains the .mz scripts, R script, Perl script and C++ program to generate timing measurements for comparing data access methods. [file 1471-2105-10-364-S1.zip › Supplementary Materials - Timings/mz_random_access_wiff.bat]

"C:\Program Files\multiplierz\multiplierz.exe" random_access_wiff.mz warmup
"C:\Program Files\multiplierz\multiplierz.exe" random_access_wiff.mz warmup
"C:\Program Files\multiplierz\multiplierz.exe" random_access_wiff.mz
"C:\Program Files\multiplierz\multiplierz.exe" random_access_wiff.mz
"C:\Program Files\multiplierz\multiplierz.exe" random_access_wiff.mz
"C:\Program Files\multiplierz\multiplierz.exe" random_access_wiff.mz
"C:\Program Files\multiplierz\multiplierz.exe" random_access_wiff.mz
"C:\Program Files\multiplierz\multiplierz.exe" random_access_wiff.mz
"C:\Program Files\multiplierz\multiplierz.exe" random_access_wiff.mz
"C:\Program Files\multiplierz\multiplierz.exe" random_access_wiff.mz
"C:\Program Files\multiplierz\multiplierz.exe" random_access_wiff.mz
"C:\Program Files\multiplierz\multiplierz.exe" random_access_wiff.mz
"C:\Program Files\multiplierz\multiplierz.exe" random_access_wiff.mz
"C:\Program Files\multiplierz\multiplierz.exe" random_access_wiff.mz
"C:\Program Files\multiplierz\multiplierz.exe" random_access_wiff.mz
"C:\Program Files\multiplierz\multiplierz.exe" random_access_wiff.mz
"C:\Program Files\multiplierz\multiplierz.exe" random_access_wiff.mz
"C:\Program Files\multiplierz\multiplierz.exe" random_access_wiff.mz
"C:\Program Files\multiplierz\multiplierz.exe" random_access_wiff.mz
"C:\Program Files\multiplierz\multiplierz.exe" random_access_wiff.mz
"C:\Program Files\multiplierz\multiplierz.exe" random_access_wiff.mz
"C:\Program Files\multiplierz\multiplierz.exe" random_access_wiff.mz
"C:\Program Files\multiplierz\multiplierz.exe" random_access_wiff.mz
