# Supplementary material for: multiplierz: an extensible API based desktop environment for proteomics data analysis
Source: BMC Bioinformatics. 2009 Oct 29;10:364. doi: 10.1186/1471-2105-10-364 (PMC2774704; doi:10.1186/1471-2105-10-364)
Supplement: Additional file 1 — Timing Comparison Scripts. This compressed file contains the .mz scripts, R script, Perl script and C++ program to generate timing measurements for comparing data access methods. [file 1471-2105-10-364-S1.zip › Supplementary Materials - Timings/mz_random_access_wiff.txt]

C:\Documents and Settings\Manor\Desktop\measurements>mz_random_access_wiff.bat

C:\Documents and Settings\Manor\Desktop\measurements>"C:\Program Files\multiplie
rz\multiplierz.exe" random_access_wiff.mz warmup
C:\Documents and Settings\Manor\Desktop\measurements\WARMUP.wiff
1000 scans in 231.453000 seconds: 0.231453 seconds per scan...

C:\Documents and Settings\Manor\Desktop\measurements>"C:\Program Files\multiplie
rz\multiplierz.exe" random_access_wiff.mz warmup
C:\Documents and Settings\Manor\Desktop\measurements\WARMUP.wiff
1000 scans in 208.563000 seconds: 0.208563 seconds per scan...

C:\Documents and Settings\Manor\Desktop\measurements>"C:\Program Files\multiplie
rz\multiplierz.exe" random_access_wiff.mz
C:\Documents and Settings\Manor\Desktop\measurements\ABRF.wiff
1000 scans in 227.610000 seconds: 0.227610 seconds per scan...

C:\Documents and Settings\Manor\Desktop\measurements>"C:\Program Files\multiplie
rz\multiplierz.exe" random_access_wiff.mz
C:\Documents and Settings\Manor\Desktop\measurements\ABRF.wiff
1000 scans in 227.047000 seconds: 0.227047 seconds per scan...

C:\Documents and Settings\Manor\Desktop\measurements>"C:\Program Files\multiplie
rz\multiplierz.exe" random_access_wiff.mz
C:\Documents and Settings\Manor\Desktop\measurements\ABRF.wiff
1000 scans in 212.719000 seconds: 0.212719 seconds per scan...

C:\Documents and Settings\Manor\Desktop\measurements>"C:\Program Files\multiplie
rz\multiplierz.exe" random_access_wiff.mz
C:\Documents and Settings\Manor\Desktop\measurements\ABRF.wiff
1000 scans in 214.469000 seconds: 0.214469 seconds per scan...

C:\Documents and Settings\Manor\Desktop\measurements>"C:\Program Files\multiplie
rz\multiplierz.exe" random_access_wiff.mz
C:\Documents and Settings\Manor\Desktop\measurements\ABRF.wiff
1000 scans in 225.125000 seconds: 0.225125 seconds per scan...

C:\Documents and Settings\Manor\Desktop\measurements>"C:\Program Files\multiplie
rz\multiplierz.exe" random_access_wiff.mz
C:\Documents and Settings\Manor\Desktop\measurements\ABRF.wiff
1000 scans in 207.375000 seconds: 0.207375 seconds per scan...

C:\Documents and Settings\Manor\Desktop\measurements>"C:\Program Files\multiplie
rz\multiplierz.exe" random_access_wiff.mz
C:\Documents and Settings\Manor\Desktop\measurements\ABRF.wiff
1000 scans in 216.547000 seconds: 0.216547 seconds per scan...

C:\Documents and Settings\Manor\Desktop\measurements>"C:\Program Files\multiplie
rz\multiplierz.exe" random_access_wiff.mz
C:\Documents and Settings\Manor\Desktop\measurements\ABRF.wiff
1000 scans in 225.907000 seconds: 0.225907 seconds per scan...

C:\Documents and Settings\Manor\Desktop\measurements>"C:\Program Files\multiplie
rz\multiplierz.exe" random_access_wiff.mz
C:\Documents and Settings\Manor\Desktop\measurements\ABRF.wiff
1000 scans in 227.656000 seconds: 0.227656 seconds per scan...

C:\Documents and Settings\Manor\Desktop\measurements>"C:\Program Files\multiplie
rz\multiplierz.exe" random_access_wiff.mz
C:\Documents and Settings\Manor\Desktop\measurements\ABRF.wiff
1000 scans in 220.015000 seconds: 0.220015 seconds per scan...

C:\Documents and Settings\Manor\Desktop\measurements>"C:\Program Files\multiplie
rz\multiplierz.exe" random_access_wiff.mz
C:\Documents and Settings\Manor\Desktop\measurements\ABRF.wiff
1000 scans in 203.313000 seconds: 0.203313 seconds per scan...

C:\Documents and Settings\Manor\Desktop\measurements>"C:\Program Files\multiplie
rz\multiplierz.exe" random_access_wiff.mz
C:\Documents and Settings\Manor\Desktop\measurements\ABRF.wiff
1000 scans in 214.594000 seconds: 0.214594 seconds per scan...

C:\Documents and Settings\Manor\Desktop\measurements>"C:\Program Files\multiplie
rz\multiplierz.exe" random_access_wiff.mz
C:\Documents and Settings\Manor\Desktop\measurements\ABRF.wiff
1000 scans in 213.782000 seconds: 0.213782 seconds per scan...

C:\Documents and Settings\Manor\Desktop\measurements>"C:\Program Files\multiplie
rz\multiplierz.exe" random_access_wiff.mz
C:\Documents and Settings\Manor\Desktop\measurements\ABRF.wiff
1000 scans in 210.172000 seconds: 0.210172 seconds per scan...

C:\Documents and Settings\Manor\Desktop\measurements>"C:\Program Files\multiplie
rz\multiplierz.exe" random_access_wiff.mz
C:\Documents and Settings\Manor\Desktop\measurements\ABRF.wiff
1000 scans in 207.406000 seconds: 0.207406 seconds per scan...

C:\Documents and Settings\Manor\Desktop\measurements>"C:\Program Files\multiplie
rz\multiplierz.exe" random_access_wiff.mz
C:\Documents and Settings\Manor\Desktop\measurements\ABRF.wiff
1000 scans in 215.156000 seconds: 0.215156 seconds per scan...

C:\Documents and Settings\Manor\Desktop\measurements>"C:\Program Files\multiplie
rz\multiplierz.exe" random_access_wiff.mz
C:\Documents and Settings\Manor\Desktop\measurements\ABRF.wiff
1000 scans in 217.344000 seconds: 0.217344 seconds per scan...

C:\Documents and Settings\Manor\Desktop\measurements>"C:\Program Files\multiplie
rz\multiplierz.exe" random_access_wiff.mz
C:\Documents and Settings\Manor\Desktop\measurements\ABRF.wiff
1000 scans in 228.937000 seconds: 0.228937 seconds per scan...

C:\Documents and Settings\Manor\Desktop\measurements>"C:\Program Files\multiplie
rz\multiplierz.exe" random_access_wiff.mz
C:\Documents and Settings\Manor\Desktop\measurements\ABRF.wiff
1000 scans in 222.234000 seconds: 0.222234 seconds per scan...

C:\Documents and Settings\Manor\Desktop\measurements>"C:\Program Files\multiplie
rz\multiplierz.exe" random_access_wiff.mz
C:\Documents and Settings\Manor\Desktop\measurements\ABRF.wiff
1000 scans in 196.781000 seconds: 0.196781 seconds per scan...

C:\Documents and Settings\Manor\Desktop\measurements>"C:\Program Files\multiplie
rz\multiplierz.exe" random_access_wiff.mz
C:\Documents and Settings\Manor\Desktop\measurements\ABRF.wiff
1000 scans in 215.453000 seconds: 0.215453 seconds per scan...

C:\Documents and Settings\Manor\Desktop\measurements>
