# Supplementary material for: multiplierz: an extensible API based desktop environment for proteomics data analysis
Source: BMC Bioinformatics. 2009 Oct 29;10:364. doi: 10.1186/1471-2105-10-364 (PMC2774704; doi:10.1186/1471-2105-10-364)
Supplement: Additional file 1 — Timing Comparison Scripts. This compressed file contains the .mz scripts, R script, Perl script and C++ program to generate timing measurements for comparing data access methods. [file 1471-2105-10-364-S1.zip › Supplementary Materials - Timings/mz_ric.txt]

C:\Documents and Settings\Manor\Desktop\measurements>mz_ric_window.bat

C:\Documents and Settings\Manor\Desktop\measurements>"C:\Program Files\multiplie
rz\multiplierz.exe" testRIC.mz warmup
['C:\\Program Files\\multiplierz\\multiplierz.exe', 'testRIC.mz', 'warmup']
C:\Documents and Settings\Manor\Desktop\measurements\WARMUP.RAW
9.51591612901

C:\Documents and Settings\Manor\Desktop\measurements>"C:\Program Files\multiplie
rz\multiplierz.exe" testRIC.mz warmup
['C:\\Program Files\\multiplierz\\multiplierz.exe', 'testRIC.mz', 'warmup']
C:\Documents and Settings\Manor\Desktop\measurements\WARMUP.RAW
0.395469256568

C:\Documents and Settings\Manor\Desktop\measurements>"C:\Program Files\multiplie
rz\multiplierz.exe" testRIC.mz
['C:\\Program Files\\multiplierz\\multiplierz.exe', 'testRIC.mz']
C:\Documents and Settings\Manor\Desktop\measurements\ABRF.RAW
0.991867681507

C:\Documents and Settings\Manor\Desktop\measurements>"C:\Program Files\multiplie
rz\multiplierz.exe" testRIC.mz
['C:\\Program Files\\multiplierz\\multiplierz.exe', 'testRIC.mz']
C:\Documents and Settings\Manor\Desktop\measurements\ABRF.RAW
0.393666234116

C:\Documents and Settings\Manor\Desktop\measurements>"C:\Program Files\multiplie
rz\multiplierz.exe" testRIC.mz
['C:\\Program Files\\multiplierz\\multiplierz.exe', 'testRIC.mz']
C:\Documents and Settings\Manor\Desktop\measurements\ABRF.RAW
0.39135225287

C:\Documents and Settings\Manor\Desktop\measurements>"C:\Program Files\multiplie
rz\multiplierz.exe" testRIC.mz
['C:\\Program Files\\multiplierz\\multiplierz.exe', 'testRIC.mz']
C:\Documents and Settings\Manor\Desktop\measurements\ABRF.RAW
0.414598224076

C:\Documents and Settings\Manor\Desktop\measurements>"C:\Program Files\multiplie
rz\multiplierz.exe" testRIC.mz
['C:\\Program Files\\multiplierz\\multiplierz.exe', 'testRIC.mz']
C:\Documents and Settings\Manor\Desktop\measurements\ABRF.RAW
0.392183364087

C:\Documents and Settings\Manor\Desktop\measurements>"C:\Program Files\multiplie
rz\multiplierz.exe" testRIC.mz
['C:\\Program Files\\multiplierz\\multiplierz.exe', 'testRIC.mz']
C:\Documents and Settings\Manor\Desktop\measurements\ABRF.RAW
0.408483480442

C:\Documents and Settings\Manor\Desktop\measurements>"C:\Program Files\multiplie
rz\multiplierz.exe" testRIC.mz
['C:\\Program Files\\multiplierz\\multiplierz.exe', 'testRIC.mz']
C:\Documents and Settings\Manor\Desktop\measurements\ABRF.RAW
0.391763198954

C:\Documents and Settings\Manor\Desktop\measurements>"C:\Program Files\multiplie
rz\multiplierz.exe" testRIC.mz
['C:\\Program Files\\multiplierz\\multiplierz.exe', 'testRIC.mz']
C:\Documents and Settings\Manor\Desktop\measurements\ABRF.RAW
0.391473217965

C:\Documents and Settings\Manor\Desktop\measurements>"C:\Program Files\multiplie
rz\multiplierz.exe" testRIC.mz
['C:\\Program Files\\multiplierz\\multiplierz.exe', 'testRIC.mz']
C:\Documents and Settings\Manor\Desktop\measurements\ABRF.RAW
0.39148551003

C:\Documents and Settings\Manor\Desktop\measurements>"C:\Program Files\multiplie
rz\multiplierz.exe" testRIC.mz
['C:\\Program Files\\multiplierz\\multiplierz.exe', 'testRIC.mz']
C:\Documents and Settings\Manor\Desktop\measurements\ABRF.RAW
0.392177218054

C:\Documents and Settings\Manor\Desktop\measurements>"C:\Program Files\multiplie
rz\multiplierz.exe" testRIC.mz
['C:\\Program Files\\multiplierz\\multiplierz.exe', 'testRIC.mz']
C:\Documents and Settings\Manor\Desktop\measurements\ABRF.RAW
0.391722691012

C:\Documents and Settings\Manor\Desktop\measurements>"C:\Program Files\multiplie
rz\multiplierz.exe" testRIC.mz
['C:\\Program Files\\multiplierz\\multiplierz.exe', 'testRIC.mz']
C:\Documents and Settings\Manor\Desktop\measurements\ABRF.RAW
0.392413002211

C:\Documents and Settings\Manor\Desktop\measurements>"C:\Program Files\multiplie
rz\multiplierz.exe" testRIC.mz
['C:\\Program Files\\multiplierz\\multiplierz.exe', 'testRIC.mz']
C:\Documents and Settings\Manor\Desktop\measurements\ABRF.RAW
0.393050234038

C:\Documents and Settings\Manor\Desktop\measurements>"C:\Program Files\multiplie
rz\multiplierz.exe" testRIC.mz
['C:\\Program Files\\multiplierz\\multiplierz.exe', 'testRIC.mz']
C:\Documents and Settings\Manor\Desktop\measurements\ABRF.RAW
0.391078754423

C:\Documents and Settings\Manor\Desktop\measurements>"C:\Program Files\multiplie
rz\multiplierz.exe" testRIC.mz
['C:\\Program Files\\multiplierz\\multiplierz.exe', 'testRIC.mz']
C:\Documents and Settings\Manor\Desktop\measurements\ABRF.RAW
0.39232556093

C:\Documents and Settings\Manor\Desktop\measurements>"C:\Program Files\multiplie
rz\multiplierz.exe" testRIC.mz
['C:\\Program Files\\multiplierz\\multiplierz.exe', 'testRIC.mz']
C:\Documents and Settings\Manor\Desktop\measurements\ABRF.RAW
0.391738056094

C:\Documents and Settings\Manor\Desktop\measurements>"C:\Program Files\multiplie
rz\multiplierz.exe" testRIC.mz
['C:\\Program Files\\multiplierz\\multiplierz.exe', 'testRIC.mz']
C:\Documents and Settings\Manor\Desktop\measurements\ABRF.RAW
0.392458538725

C:\Documents and Settings\Manor\Desktop\measurements>"C:\Program Files\multiplie
rz\multiplierz.exe" testRIC.mz
['C:\\Program Files\\multiplierz\\multiplierz.exe', 'testRIC.mz']
C:\Documents and Settings\Manor\Desktop\measurements\ABRF.RAW
0.392345675218

C:\Documents and Settings\Manor\Desktop\measurements>"C:\Program Files\multiplie
rz\multiplierz.exe" testRIC.mz
['C:\\Program Files\\multiplierz\\multiplierz.exe', 'testRIC.mz']
C:\Documents and Settings\Manor\Desktop\measurements\ABRF.RAW
0.392247338698

C:\Documents and Settings\Manor\Desktop\measurements>"C:\Program Files\multiplie
rz\multiplierz.exe" testRIC.mz
['C:\\Program Files\\multiplierz\\multiplierz.exe', 'testRIC.mz']
C:\Documents and Settings\Manor\Desktop\measurements\ABRF.RAW
0.392723935584

C:\Documents and Settings\Manor\Desktop\measurements>"C:\Program Files\multiplie
rz\multiplierz.exe" testRIC.mz
['C:\\Program Files\\multiplierz\\multiplierz.exe', 'testRIC.mz']
C:\Documents and Settings\Manor\Desktop\measurements\ABRF.RAW
0.392342602202

C:\Documents and Settings\Manor\Desktop\measurements>
