# Supplementary material for: multiplierz: an extensible API based desktop environment for proteomics data analysis
Source: BMC Bioinformatics. 2009 Oct 29;10:364. doi: 10.1186/1471-2105-10-364 (PMC2774704; doi:10.1186/1471-2105-10-364)
Supplement: Additional file 1 — Timing Comparison Scripts. This compressed file contains the .mz scripts, R script, Perl script and C++ program to generate timing measurements for comparing data access methods. [file 1471-2105-10-364-S1.zip › Supplementary Materials - Timings/random_access.txt]

C:\Documents and Settings\Manor\Desktop\measurements>random_access.bat

C:\Documents and Settings\Manor\Desktop\measurements>random_access.exe warmup
1000 scans in 12.518229 seconds: 0.012518 seconds per scan...

C:\Documents and Settings\Manor\Desktop\measurements>random_access.exe warmup
1000 scans in 1.823840 seconds: 0.001824 seconds per scan...

C:\Documents and Settings\Manor\Desktop\measurements>random_access.exe
1000 scans in 12.218572 seconds: 0.012219 seconds per scan...

C:\Documents and Settings\Manor\Desktop\measurements>random_access.exe
1000 scans in 1.818497 seconds: 0.001818 seconds per scan...

C:\Documents and Settings\Manor\Desktop\measurements>random_access.exe
1000 scans in 1.816980 seconds: 0.001817 seconds per scan...

C:\Documents and Settings\Manor\Desktop\measurements>random_access.exe
1000 scans in 1.817845 seconds: 0.001818 seconds per scan...

C:\Documents and Settings\Manor\Desktop\measurements>random_access.exe
1000 scans in 1.820560 seconds: 0.001821 seconds per scan...

C:\Documents and Settings\Manor\Desktop\measurements>random_access.exe
1000 scans in 1.835367 seconds: 0.001835 seconds per scan...

C:\Documents and Settings\Manor\Desktop\measurements>random_access.exe
1000 scans in 1.820564 seconds: 0.001821 seconds per scan...

C:\Documents and Settings\Manor\Desktop\measurements>random_access.exe
1000 scans in 1.819288 seconds: 0.001819 seconds per scan...

C:\Documents and Settings\Manor\Desktop\measurements>random_access.exe
1000 scans in 1.810407 seconds: 0.001810 seconds per scan...

C:\Documents and Settings\Manor\Desktop\measurements>random_access.exe
1000 scans in 1.815049 seconds: 0.001815 seconds per scan...

C:\Documents and Settings\Manor\Desktop\measurements>random_access.exe
1000 scans in 1.811612 seconds: 0.001812 seconds per scan...

C:\Documents and Settings\Manor\Desktop\measurements>random_access.exe
1000 scans in 1.812727 seconds: 0.001813 seconds per scan...

C:\Documents and Settings\Manor\Desktop\measurements>random_access.exe
1000 scans in 1.814570 seconds: 0.001815 seconds per scan...

C:\Documents and Settings\Manor\Desktop\measurements>random_access.exe
1000 scans in 1.807348 seconds: 0.001807 seconds per scan...

C:\Documents and Settings\Manor\Desktop\measurements>random_access.exe
1000 scans in 1.814929 seconds: 0.001815 seconds per scan...

C:\Documents and Settings\Manor\Desktop\measurements>random_access.exe
1000 scans in 1.805100 seconds: 0.001805 seconds per scan...

C:\Documents and Settings\Manor\Desktop\measurements>random_access.exe
1000 scans in 1.810279 seconds: 0.001810 seconds per scan...

C:\Documents and Settings\Manor\Desktop\measurements>random_access.exe
1000 scans in 1.808279 seconds: 0.001808 seconds per scan...

C:\Documents and Settings\Manor\Desktop\measurements>random_access.exe
1000 scans in 1.806372 seconds: 0.001806 seconds per scan...

C:\Documents and Settings\Manor\Desktop\measurements>random_access.exe
1000 scans in 1.808937 seconds: 0.001809 seconds per scan...

C:\Documents and Settings\Manor\Desktop\measurements>random_access.exe
1000 scans in 1.809215 seconds: 0.001809 seconds per scan...

C:\Documents and Settings\Manor\Desktop\measurements>
