# Supplementary material for: multiplierz: an extensible API based desktop environment for proteomics data analysis
Source: BMC Bioinformatics. 2009 Oct 29;10:364. doi: 10.1186/1471-2105-10-364 (PMC2774704; doi:10.1186/1471-2105-10-364)
Supplement: Additional file 1 — Timing Comparison Scripts. This compressed file contains the .mz scripts, R script, Perl script and C++ program to generate timing measurements for comparing data access methods. [file 1471-2105-10-364-S1.zip › Supplementary Materials - Timings/random_access_RAW.mz]

import time
import random

import sys
targetFile = "C:\\Documents and Settings\\Manor\\Desktop\\measurements\\ABRF.RAW"
if len(sys.argv) > 2:
    targetFile = "C:\\Documents and Settings\\Manor\\Desktop\\measurements\\WARMUP.RAW"
print targetFile

count = 1000

before = time.time()
f = mzAPI.mzFile(targetFile,'raw')
(start,stop) = f.time_range()
for i in range(count):
    scan = f.scan(random.uniform(start,stop))
after = time.time()

print "%d scans in %f seconds: %f seconds per scan..." % (count,after-before,(after-before)/float(count))
