# Supplementary material for: multiplierz: an extensible API based desktop environment for proteomics data analysis
Source: BMC Bioinformatics. 2009 Oct 29;10:364. doi: 10.1186/1471-2105-10-364 (PMC2774704; doi:10.1186/1471-2105-10-364)
Supplement: Additional file 1 — Timing Comparison Scripts. This compressed file contains the .mz scripts, R script, Perl script and C++ program to generate timing measurements for comparing data access methods. [file 1471-2105-10-364-S1.zip › Supplementary Materials - Timings/spectro_ric.txt]

C:\Documents and Settings\Manor\Desktop\measurements>testRICGUI.mz
Traceback (most recent call last):
  File "multiplierz.py", line 372, in <module>
  File "C:\Documents and Settings\Manor\Desktop\measurements\testRICGUI.mz", lin
e 34, in <module>
    test(True) ;
  File "C:\Documents and Settings\Manor\Desktop\measurements\testRICGUI.mz", lin
e 7, in test
    f = PeakViewerFrame(mainFrame)
  File "gui_peak_viewer.pyc", line 84, in __init__
  File "wx\_windows.pyc", line 497, in __init__
wx._core.PyNoAppError: The wx.App object must be created first!

C:\Documents and Settings\Manor\Desktop\measurements>dir
 Volume in drive C is IBM_PRELOAD
 Volume Serial Number is 98B8-263F

 Directory of C:\Documents and Settings\Manor\Desktop\measurements

07/18/2008  05:51 AM    <DIR>          .
07/18/2008  05:51 AM    <DIR>          ..
06/13/2008  03:55 PM       214,553,821 ABRF.mzXML
03/31/2007  09:53 AM        94,299,785 ABRF.RAW
02/26/2007  05:49 PM        27,557,888 ABRF.wiff
07/16/2008  05:07 PM                10 capture.cmd
07/18/2008  04:35 AM             3,399 insilicos.txt
06/27/2008  01:33 PM               541 insillicos.py
06/27/2008  04:08 PM    <DIR>          logs
07/18/2008  05:51 AM            18,944 master.xls
07/16/2008  05:07 PM               393 msgs.txt
06/30/2008  11:37 AM             1,601 mz_random_access_RAW.bat
06/30/2008  01:25 PM             7,042 mz_random_access_RAW.txt
06/30/2008  01:26 PM             1,624 mz_random_access_wiff.bat
06/30/2008  04:07 PM             6,020 mz_random_access_wiff.txt
07/10/2008  10:15 AM             1,371 mz_ric_all.bat
07/10/2008  10:44 AM             6,188 mz_ric_all.txt
07/10/2008  10:18 AM             6,189 mz_ric_window.txt
07/03/2008  04:48 PM    <DIR>          previous
06/30/2008  11:05 AM               451 random_access.bat
06/27/2008  12:19 AM            11,264 random_access.exe
06/30/2008  11:10 AM             3,273 random_access.txt
06/27/2008  12:48 PM               563 random_access_RAW.mz
06/27/2008  12:49 PM               568 random_access_wiff.mz
07/09/2008  04:54 PM               838 spectro_ric.bat
07/10/2008  10:05 AM                 0 spectro_ric.txt
07/10/2008  10:41 AM               403 testRIC.mz
07/10/2008  09:58 AM               928 testRIC.pl
07/18/2008  04:21 AM             1,110 testRICGUI.mz
07/18/2008  04:20 AM               433 testRICGUI_all.txt
07/18/2008  04:17 AM               457 testRICGUI_slice.txt
07/09/2008  04:48 PM               350 testXCMS.r.txt
07/10/2008  10:33 AM               138 test_schedule.txt
06/27/2008  02:12 PM             6,806 timing.bat
06/13/2008  03:55 PM       214,553,821 WARMUP.mzXML
03/31/2007  11:42 AM        93,410,532 WARMUP.RAW
02/26/2007  05:49 PM        27,557,888 WARMUP.wiff
06/27/2008  12:48 PM               408 window_testRIC.mz
07/09/2008  04:48 PM            30,486 xcms.txt
07/03/2008  04:42 PM             1,578 xcms_ric.bat
              36 File(s)    672,047,111 bytes
               4 Dir(s)   4,065,652,736 bytes free

C:\Documents and Settings\Manor\Desktop\measurements>spectro_ric.bat

C:\Documents and Settings\Manor\Desktop\measurements>"C:\Perl\bin\perl.exe" test
RIC.pl warmup
21.328125 seconds

C:\Documents and Settings\Manor\Desktop\measurements>"C:\Perl\bin\perl.exe" test
RIC.pl warmup
15.531250 seconds

C:\Documents and Settings\Manor\Desktop\measurements>"C:\Perl\bin\perl.exe" test
RIC.pl
47.109375 seconds

C:\Documents and Settings\Manor\Desktop\measurements>"C:\Perl\bin\perl.exe" test
RIC.pl
15.656250 seconds

C:\Documents and Settings\Manor\Desktop\measurements>"C:\Perl\bin\perl.exe" test
RIC.pl
15.656250 seconds

C:\Documents and Settings\Manor\Desktop\measurements>"C:\Perl\bin\perl.exe" test
RIC.pl
15.640625 seconds

C:\Documents and Settings\Manor\Desktop\measurements>"C:\Perl\bin\perl.exe" test
RIC.pl
15.656250 seconds

C:\Documents and Settings\Manor\Desktop\measurements>"C:\Perl\bin\perl.exe" test
RIC.pl
15.656250 seconds

C:\Documents and Settings\Manor\Desktop\measurements>"C:\Perl\bin\perl.exe" test
RIC.pl
15.656250 seconds

C:\Documents and Settings\Manor\Desktop\measurements>"C:\Perl\bin\perl.exe" test
RIC.pl
15.671875 seconds

C:\Documents and Settings\Manor\Desktop\measurements>"C:\Perl\bin\perl.exe" test
RIC.pl
15.656250 seconds

C:\Documents and Settings\Manor\Desktop\measurements>"C:\Perl\bin\perl.exe" test
RIC.pl
15.656250 seconds

C:\Documents and Settings\Manor\Desktop\measurements>"C:\Perl\bin\perl.exe" test
RIC.pl
15.687500 seconds

C:\Documents and Settings\Manor\Desktop\measurements>"C:\Perl\bin\perl.exe" test
RIC.pl
15.671875 seconds

C:\Documents and Settings\Manor\Desktop\measurements>"C:\Perl\bin\perl.exe" test
RIC.pl
15.656250 seconds

C:\Documents and Settings\Manor\Desktop\measurements>"C:\Perl\bin\perl.exe" test
RIC.pl
15.640625 seconds

C:\Documents and Settings\Manor\Desktop\measurements>"C:\Perl\bin\perl.exe" test
RIC.pl
15.640625 seconds

C:\Documents and Settings\Manor\Desktop\measurements>"C:\Perl\bin\perl.exe" test
RIC.pl
15.828125 seconds

C:\Documents and Settings\Manor\Desktop\measurements>"C:\Perl\bin\perl.exe" test
RIC.pl
15.671875 seconds

C:\Documents and Settings\Manor\Desktop\measurements>"C:\Perl\bin\perl.exe" test
RIC.pl
15.656250 seconds

C:\Documents and Settings\Manor\Desktop\measurements>"C:\Perl\bin\perl.exe" test
RIC.pl
15.734375 seconds

C:\Documents and Settings\Manor\Desktop\measurements>"C:\Perl\bin\perl.exe" test
RIC.pl
15.828125 seconds

C:\Documents and Settings\Manor\Desktop\measurements>"C:\Perl\bin\perl.exe" test
RIC.pl
15.734375 seconds

C:\Documents and Settings\Manor\Desktop\measurements>
