# Supplementary material for: multiplierz: an extensible API based desktop environment for proteomics data analysis
Source: BMC Bioinformatics. 2009 Oct 29;10:364. doi: 10.1186/1471-2105-10-364 (PMC2774704; doi:10.1186/1471-2105-10-364)
Supplement: Additional file 1 — Timing Comparison Scripts. This compressed file contains the .mz scripts, R script, Perl script and C++ program to generate timing measurements for comparing data access methods. [file 1471-2105-10-364-S1.zip › Supplementary Materials - Timings/testRIC.mz]

from time import clock

import sys
targetFile = "C:\\Documents and Settings\\Manor\\Desktop\\measurements\\ABRF.RAW"
print sys.argv 
if len(sys.argv) > 2:
    targetFile = "C:\\Documents and Settings\\Manor\\Desktop\\measurements\\WARMUP.RAW"
print targetFile

a = clock()
f = mzAPI.mzFile(targetFile,"raw")
out = max(s for (mz,s) in f.ric(19.7,20.7,708.36,708.38))
b = clock()
print b - a
