# Supplementary material for: multiplierz: an extensible API based desktop environment for proteomics data analysis
Source: BMC Bioinformatics. 2009 Oct 29;10:364. doi: 10.1186/1471-2105-10-364 (PMC2774704; doi:10.1186/1471-2105-10-364)
Supplement: Additional file 1 — Timing Comparison Scripts. This compressed file contains the .mz scripts, R script, Perl script and C++ program to generate timing measurements for comparing data access methods. [file 1471-2105-10-364-S1.zip › Supplementary Materials - Timings/testRIC.pl]

use InSilicoSpectro::Spectra::MSRun;
#use Benchmark;
use Time::HiRes qw(gettimeofday tv_interval);

my $targetFile = "ABRF.mzXML" ;

#print "aloha: " , $#ARGV , "\n" ;

if($#ARGV>-1){
  $targetFile = "WARMUP.mzXML" ;
}

# start timer
#$start = new Benchmark;
my $start_time = [ gettimeofday ];

#print "hello: ", $targetFile, "\n" ;
my $run=InSilicoSpectro::Spectra::MSRun->new();
$run->readMascotXml($targetFile);

# end timer
#$end = new Benchmark;

# calculate difference
#$diff = timediff($end, $start);
my $end_time = [ gettimeofday ];
my $elapsed = tv_interval($start_time,$end_time);
printf "%f seconds\n",$elapsed;

# report
#print "Time taken was ", timestr($diff), " seconds\n"; 

#( $real, $child_user, $child_system ) = @$diff[0,3,4];

# I'm pretty sure this is POSIX format
#printf STDERR "\nreal\t%.3f\nuser\t%.3f\nsys\t%.3f\n",
#              $real, $child_user, $child_system;
