# Supplementary material for: multiplierz: an extensible API based desktop environment for proteomics data analysis
Source: BMC Bioinformatics. 2009 Oct 29;10:364. doi: 10.1186/1471-2105-10-364 (PMC2774704; doi:10.1186/1471-2105-10-364)
Supplement: Additional file 1 — Timing Comparison Scripts. This compressed file contains the .mz scripts, R script, Perl script and C++ program to generate timing measurements for comparing data access methods. [file 1471-2105-10-364-S1.zip › Supplementary Materials - Timings/testRICGUI.mz]

def test(warmup=False):
    from time import clock
    a = clock()

    from gui_peak_viewer import PeakViewerFrame

    f = PeakViewerFrame(mainFrame)
    # SVIPSDGPSVACVK, 20.24589833
    #f.controlPanel.timeStartText.SetValue("19.7")
    #f.controlPanel.timeEndText.SetValue("20.7")
    f.controlPanel.timeStartText.SetValue("0.0")
    f.controlPanel.timeEndText.SetValue("50.0")
    f.controlPanel.mzStartText.SetValue("708.36")
    f.controlPanel.mzEndText.SetValue("708.38")

    if warmup:
        f.msFileString = "C:\\Documents and Settings\\Manor\\Desktop\\measurements\\WARMUP.RAW"
    else:    
        f.msFileString = "C:\\Documents and Settings\\Manor\\Desktop\\measurements\\ABRF.RAW"

    f.fileType = 'raw'
    f.myMzFile = mzAPI.mzFile(f.msFileString,'raw')
    f.openMz = 1

    f.OnClickSubmit(None)
    f.Show()
    f.OnSingleMenuShowRICPlotPanel(None)
    f.ViewMenuShowControlPanel.Check(0)
    f.OnMenuShowControlPanel(None)
    f.OnSetSizeViewMenu800(None)
    b = clock()
    print b - a

#test(True) ; 
#test(True) ; 
#for i in range(21): test()
