# Supplementary material for: multiplierz: an extensible API based desktop environment for proteomics data analysis
Source: BMC Bioinformatics. 2009 Oct 29;10:364. doi: 10.1186/1471-2105-10-364 (PMC2774704; doi:10.1186/1471-2105-10-364)
Supplement: Additional file 1 — Timing Comparison Scripts. This compressed file contains the .mz scripts, R script, Perl script and C++ program to generate timing measurements for comparing data access methods. [file 1471-2105-10-364-S1.zip › Supplementary Materials - Timings/testRICGUI.txt]

test(True)
9.91874693571
test(True)
0.577906968623
test()
1.19957871741
test()
0.564523982797
for i in range(20):
    test()
    
0.589326297057
0.564380947858
0.562992223872
0.572360732998
0.562559487309
0.576569368453
0.557965607361
0.594014602415
0.581053737277
0.579263006891
0.684164328148
0.57225485362
0.571075932835
0.57507700001
0.557176959642
0.626614276395
0.570489266094
0.577458028884
0.591460646535
0.571925202784
