# Supplementary material for: multiplierz: an extensible API based desktop environment for proteomics data analysis
Source: BMC Bioinformatics. 2009 Oct 29;10:364. doi: 10.1186/1471-2105-10-364 (PMC2774704; doi:10.1186/1471-2105-10-364)
Supplement: Additional file 1 — Timing Comparison Scripts. This compressed file contains the .mz scripts, R script, Perl script and C++ program to generate timing measurements for comparing data access methods. [file 1471-2105-10-364-S1.zip › Supplementary Materials - Timings/xcms.txt]

C:\Documents and Settings\Manor\Desktop\measurements>xcms_ric.bat

C:\Documents and Settings\Manor\Desktop\measurements>"C:\Program Files\R\R-2.7.0
\bin\R.exe" --vanilla -f testXCMS.r.txt warmup
ARGUMENT 'warmup' __ignored__


R version 2.7.0 (2008-04-22)
Copyright (C) 2008 The R Foundation for Statistical Computing
ISBN 3-900051-07-0

R is free software and comes with ABSOLUTELY NO WARRANTY.
You are welcome to redistribute it under certain conditions.
Type 'license()' or 'licence()' for distribution details.

  Natural language support but running in an English locale

R is a collaborative project with many contributors.
Type 'contributors()' for more information and
'citation()' on how to cite R or R packages in publications.

Type 'demo()' for some demos, 'help()' for on-line help, or
'help.start()' for an HTML browser interface to help.
Type 'q()' to quit R.

> library(xcms)
>
> ricWarmup <- function(){
+   a <- xcmsRaw("WARMUP.mzXML",profstep=0) ;
+   max(rawEIC(a,c(708.36,708.38))$intensity)
+ }
>
> ric <- function(){
+   a <- xcmsRaw("ABRF.mzXML",profstep=0) ;
+   max(rawEIC(a,c(708.36,708.38))$intensity)
+ }
>
> cat(commandArgs())
C:\PROGRA~1\R\R-27~1.0/bin/Rterm.exe --vanilla -f testXCMS.r.txt warmup>
> if(length(commandArgs()) > 4){
+    system.time(ricWarmup())
+ }else{
+    system.time(ric())
+ }
   user  system elapsed
   3.00    1.48   33.15
>
>

C:\Documents and Settings\Manor\Desktop\measurements>"C:\Program Files\R\R-2.7.0
\bin\R.exe" --vanilla -f testXCMS.r.txt warmup
ARGUMENT 'warmup' __ignored__


R version 2.7.0 (2008-04-22)
Copyright (C) 2008 The R Foundation for Statistical Computing
ISBN 3-900051-07-0

R is free software and comes with ABSOLUTELY NO WARRANTY.
You are welcome to redistribute it under certain conditions.
Type 'license()' or 'licence()' for distribution details.

  Natural language support but running in an English locale

R is a collaborative project with many contributors.
Type 'contributors()' for more information and
'citation()' on how to cite R or R packages in publications.

Type 'demo()' for some demos, 'help()' for on-line help, or
'help.start()' for an HTML browser interface to help.
Type 'q()' to quit R.

> library(xcms)
>
> ricWarmup <- function(){
+   a <- xcmsRaw("WARMUP.mzXML",profstep=0) ;
+   max(rawEIC(a,c(708.36,708.38))$intensity)
+ }
>
> ric <- function(){
+   a <- xcmsRaw("ABRF.mzXML",profstep=0) ;
+   max(rawEIC(a,c(708.36,708.38))$intensity)
+ }
>
> cat(commandArgs())
C:\PROGRA~1\R\R-27~1.0/bin/Rterm.exe --vanilla -f testXCMS.r.txt warmup>
> if(length(commandArgs()) > 4){
+    system.time(ricWarmup())
+ }else{
+    system.time(ric())
+ }
   user  system elapsed
   2.68    1.24   15.55
>
>

C:\Documents and Settings\Manor\Desktop\measurements>"C:\Program Files\R\R-2.7.0
\bin\R.exe" --vanilla -f testXCMS.r.txt

R version 2.7.0 (2008-04-22)
Copyright (C) 2008 The R Foundation for Statistical Computing
ISBN 3-900051-07-0

R is free software and comes with ABSOLUTELY NO WARRANTY.
You are welcome to redistribute it under certain conditions.
Type 'license()' or 'licence()' for distribution details.

  Natural language support but running in an English locale

R is a collaborative project with many contributors.
Type 'contributors()' for more information and
'citation()' on how to cite R or R packages in publications.

Type 'demo()' for some demos, 'help()' for on-line help, or
'help.start()' for an HTML browser interface to help.
Type 'q()' to quit R.

> library(xcms)
>
> ricWarmup <- function(){
+   a <- xcmsRaw("WARMUP.mzXML",profstep=0) ;
+   max(rawEIC(a,c(708.36,708.38))$intensity)
+ }
>
> ric <- function(){
+   a <- xcmsRaw("ABRF.mzXML",profstep=0) ;
+   max(rawEIC(a,c(708.36,708.38))$intensity)
+ }
>
> cat(commandArgs())
C:\PROGRA~1\R\R-27~1.0/bin/Rterm.exe --vanilla -f testXCMS.r.txt>
> if(length(commandArgs()) > 4){
+    system.time(ricWarmup())
+ }else{
+    system.time(ric())
+ }
   user  system elapsed
   2.98    1.37   66.80
>
>

C:\Documents and Settings\Manor\Desktop\measurements>"C:\Program Files\R\R-2.7.0
\bin\R.exe" --vanilla -f testXCMS.r.txt

R version 2.7.0 (2008-04-22)
Copyright (C) 2008 The R Foundation for Statistical Computing
ISBN 3-900051-07-0

R is free software and comes with ABSOLUTELY NO WARRANTY.
You are welcome to redistribute it under certain conditions.
Type 'license()' or 'licence()' for distribution details.

  Natural language support but running in an English locale

R is a collaborative project with many contributors.
Type 'contributors()' for more information and
'citation()' on how to cite R or R packages in publications.

Type 'demo()' for some demos, 'help()' for on-line help, or
'help.start()' for an HTML browser interface to help.
Type 'q()' to quit R.

> library(xcms)
>
> ricWarmup <- function(){
+   a <- xcmsRaw("WARMUP.mzXML",profstep=0) ;
+   max(rawEIC(a,c(708.36,708.38))$intensity)
+ }
>
> ric <- function(){
+   a <- xcmsRaw("ABRF.mzXML",profstep=0) ;
+   max(rawEIC(a,c(708.36,708.38))$intensity)
+ }
>
> cat(commandArgs())
C:\PROGRA~1\R\R-27~1.0/bin/Rterm.exe --vanilla -f testXCMS.r.txt>
> if(length(commandArgs()) > 4){
+    system.time(ricWarmup())
+ }else{
+    system.time(ric())
+ }
   user  system elapsed
   2.78    1.29   41.09
>
>

C:\Documents and Settings\Manor\Desktop\measurements>"C:\Program Files\R\R-2.7.0
\bin\R.exe" --vanilla -f testXCMS.r.txt

R version 2.7.0 (2008-04-22)
Copyright (C) 2008 The R Foundation for Statistical Computing
ISBN 3-900051-07-0

R is free software and comes with ABSOLUTELY NO WARRANTY.
You are welcome to redistribute it under certain conditions.
Type 'license()' or 'licence()' for distribution details.

  Natural language support but running in an English locale

R is a collaborative project with many contributors.
Type 'contributors()' for more information and
'citation()' on how to cite R or R packages in publications.

Type 'demo()' for some demos, 'help()' for on-line help, or
'help.start()' for an HTML browser interface to help.
Type 'q()' to quit R.

> library(xcms)
>
> ricWarmup <- function(){
+   a <- xcmsRaw("WARMUP.mzXML",profstep=0) ;
+   max(rawEIC(a,c(708.36,708.38))$intensity)
+ }
>
> ric <- function(){
+   a <- xcmsRaw("ABRF.mzXML",profstep=0) ;
+   max(rawEIC(a,c(708.36,708.38))$intensity)
+ }
>
> cat(commandArgs())
C:\PROGRA~1\R\R-27~1.0/bin/Rterm.exe --vanilla -f testXCMS.r.txt>
> if(length(commandArgs()) > 4){
+    system.time(ricWarmup())
+ }else{
+    system.time(ric())
+ }
   user  system elapsed
   2.57    1.37   46.94
>
>

C:\Documents and Settings\Manor\Desktop\measurements>"C:\Program Files\R\R-2.7.0
\bin\R.exe" --vanilla -f testXCMS.r.txt

R version 2.7.0 (2008-04-22)
Copyright (C) 2008 The R Foundation for Statistical Computing
ISBN 3-900051-07-0

R is free software and comes with ABSOLUTELY NO WARRANTY.
You are welcome to redistribute it under certain conditions.
Type 'license()' or 'licence()' for distribution details.

  Natural language support but running in an English locale

R is a collaborative project with many contributors.
Type 'contributors()' for more information and
'citation()' on how to cite R or R packages in publications.

Type 'demo()' for some demos, 'help()' for on-line help, or
'help.start()' for an HTML browser interface to help.
Type 'q()' to quit R.

> library(xcms)
>
> ricWarmup <- function(){
+   a <- xcmsRaw("WARMUP.mzXML",profstep=0) ;
+   max(rawEIC(a,c(708.36,708.38))$intensity)
+ }
>
> ric <- function(){
+   a <- xcmsRaw("ABRF.mzXML",profstep=0) ;
+   max(rawEIC(a,c(708.36,708.38))$intensity)
+ }
>
> cat(commandArgs())
C:\PROGRA~1\R\R-27~1.0/bin/Rterm.exe --vanilla -f testXCMS.r.txt>
> if(length(commandArgs()) > 4){
+    system.time(ricWarmup())
+ }else{
+    system.time(ric())
+ }
   user  system elapsed
   2.89    1.31   35.71
>
>

C:\Documents and Settings\Manor\Desktop\measurements>"C:\Program Files\R\R-2.7.0
\bin\R.exe" --vanilla -f testXCMS.r.txt

R version 2.7.0 (2008-04-22)
Copyright (C) 2008 The R Foundation for Statistical Computing
ISBN 3-900051-07-0

R is free software and comes with ABSOLUTELY NO WARRANTY.
You are welcome to redistribute it under certain conditions.
Type 'license()' or 'licence()' for distribution details.

  Natural language support but running in an English locale

R is a collaborative project with many contributors.
Type 'contributors()' for more information and
'citation()' on how to cite R or R packages in publications.

Type 'demo()' for some demos, 'help()' for on-line help, or
'help.start()' for an HTML browser interface to help.
Type 'q()' to quit R.

> library(xcms)
>
> ricWarmup <- function(){
+   a <- xcmsRaw("WARMUP.mzXML",profstep=0) ;
+   max(rawEIC(a,c(708.36,708.38))$intensity)
+ }
>
> ric <- function(){
+   a <- xcmsRaw("ABRF.mzXML",profstep=0) ;
+   max(rawEIC(a,c(708.36,708.38))$intensity)
+ }
>
> cat(commandArgs())
C:\PROGRA~1\R\R-27~1.0/bin/Rterm.exe --vanilla -f testXCMS.r.txt>
> if(length(commandArgs()) > 4){
+    system.time(ricWarmup())
+ }else{
+    system.time(ric())
+ }
   user  system elapsed
   3.12    1.06   33.33
>
>

C:\Documents and Settings\Manor\Desktop\measurements>"C:\Program Files\R\R-2.7.0
\bin\R.exe" --vanilla -f testXCMS.r.txt

R version 2.7.0 (2008-04-22)
Copyright (C) 2008 The R Foundation for Statistical Computing
ISBN 3-900051-07-0

R is free software and comes with ABSOLUTELY NO WARRANTY.
You are welcome to redistribute it under certain conditions.
Type 'license()' or 'licence()' for distribution details.

  Natural language support but running in an English locale

R is a collaborative project with many contributors.
Type 'contributors()' for more information and
'citation()' on how to cite R or R packages in publications.

Type 'demo()' for some demos, 'help()' for on-line help, or
'help.start()' for an HTML browser interface to help.
Type 'q()' to quit R.

> library(xcms)
>
> ricWarmup <- function(){
+   a <- xcmsRaw("WARMUP.mzXML",profstep=0) ;
+   max(rawEIC(a,c(708.36,708.38))$intensity)
+ }
>
> ric <- function(){
+   a <- xcmsRaw("ABRF.mzXML",profstep=0) ;
+   max(rawEIC(a,c(708.36,708.38))$intensity)
+ }
>
> cat(commandArgs())
C:\PROGRA~1\R\R-27~1.0/bin/Rterm.exe --vanilla -f testXCMS.r.txt>
> if(length(commandArgs()) > 4){
+    system.time(ricWarmup())
+ }else{
+    system.time(ric())
+ }
   user  system elapsed
   2.84    1.15   32.40
>
>

C:\Documents and Settings\Manor\Desktop\measurements>"C:\Program Files\R\R-2.7.0
\bin\R.exe" --vanilla -f testXCMS.r.txt

R version 2.7.0 (2008-04-22)
Copyright (C) 2008 The R Foundation for Statistical Computing
ISBN 3-900051-07-0

R is free software and comes with ABSOLUTELY NO WARRANTY.
You are welcome to redistribute it under certain conditions.
Type 'license()' or 'licence()' for distribution details.

  Natural language support but running in an English locale

R is a collaborative project with many contributors.
Type 'contributors()' for more information and
'citation()' on how to cite R or R packages in publications.

Type 'demo()' for some demos, 'help()' for on-line help, or
'help.start()' for an HTML browser interface to help.
Type 'q()' to quit R.

> library(xcms)
>
> ricWarmup <- function(){
+   a <- xcmsRaw("WARMUP.mzXML",profstep=0) ;
+   max(rawEIC(a,c(708.36,708.38))$intensity)
+ }
>
> ric <- function(){
+   a <- xcmsRaw("ABRF.mzXML",profstep=0) ;
+   max(rawEIC(a,c(708.36,708.38))$intensity)
+ }
>
> cat(commandArgs())
C:\PROGRA~1\R\R-27~1.0/bin/Rterm.exe --vanilla -f testXCMS.r.txt>
> if(length(commandArgs()) > 4){
+    system.time(ricWarmup())
+ }else{
+    system.time(ric())
+ }
   user  system elapsed
   3.05    1.00   33.79
>
>

C:\Documents and Settings\Manor\Desktop\measurements>"C:\Program Files\R\R-2.7.0
\bin\R.exe" --vanilla -f testXCMS.r.txt

R version 2.7.0 (2008-04-22)
Copyright (C) 2008 The R Foundation for Statistical Computing
ISBN 3-900051-07-0

R is free software and comes with ABSOLUTELY NO WARRANTY.
You are welcome to redistribute it under certain conditions.
Type 'license()' or 'licence()' for distribution details.

  Natural language support but running in an English locale

R is a collaborative project with many contributors.
Type 'contributors()' for more information and
'citation()' on how to cite R or R packages in publications.

Type 'demo()' for some demos, 'help()' for on-line help, or
'help.start()' for an HTML browser interface to help.
Type 'q()' to quit R.

> library(xcms)
>
> ricWarmup <- function(){
+   a <- xcmsRaw("WARMUP.mzXML",profstep=0) ;
+   max(rawEIC(a,c(708.36,708.38))$intensity)
+ }
>
> ric <- function(){
+   a <- xcmsRaw("ABRF.mzXML",profstep=0) ;
+   max(rawEIC(a,c(708.36,708.38))$intensity)
+ }
>
> cat(commandArgs())
C:\PROGRA~1\R\R-27~1.0/bin/Rterm.exe --vanilla -f testXCMS.r.txt>
> if(length(commandArgs()) > 4){
+    system.time(ricWarmup())
+ }else{
+    system.time(ric())
+ }
   user  system elapsed
   2.66    1.45   32.75
>
>

C:\Documents and Settings\Manor\Desktop\measurements>"C:\Program Files\R\R-2.7.0
\bin\R.exe" --vanilla -f testXCMS.r.txt

R version 2.7.0 (2008-04-22)
Copyright (C) 2008 The R Foundation for Statistical Computing
ISBN 3-900051-07-0

R is free software and comes with ABSOLUTELY NO WARRANTY.
You are welcome to redistribute it under certain conditions.
Type 'license()' or 'licence()' for distribution details.

  Natural language support but running in an English locale

R is a collaborative project with many contributors.
Type 'contributors()' for more information and
'citation()' on how to cite R or R packages in publications.

Type 'demo()' for some demos, 'help()' for on-line help, or
'help.start()' for an HTML browser interface to help.
Type 'q()' to quit R.

> library(xcms)
>
> ricWarmup <- function(){
+   a <- xcmsRaw("WARMUP.mzXML",profstep=0) ;
+   max(rawEIC(a,c(708.36,708.38))$intensity)
+ }
>
> ric <- function(){
+   a <- xcmsRaw("ABRF.mzXML",profstep=0) ;
+   max(rawEIC(a,c(708.36,708.38))$intensity)
+ }
>
> cat(commandArgs())
C:\PROGRA~1\R\R-27~1.0/bin/Rterm.exe --vanilla -f testXCMS.r.txt>
> if(length(commandArgs()) > 4){
+    system.time(ricWarmup())
+ }else{
+    system.time(ric())
+ }
   user  system elapsed
   3.02    1.38   44.70
>
>

C:\Documents and Settings\Manor\Desktop\measurements>"C:\Program Files\R\R-2.7.0
\bin\R.exe" --vanilla -f testXCMS.r.txt

R version 2.7.0 (2008-04-22)
Copyright (C) 2008 The R Foundation for Statistical Computing
ISBN 3-900051-07-0

R is free software and comes with ABSOLUTELY NO WARRANTY.
You are welcome to redistribute it under certain conditions.
Type 'license()' or 'licence()' for distribution details.

  Natural language support but running in an English locale

R is a collaborative project with many contributors.
Type 'contributors()' for more information and
'citation()' on how to cite R or R packages in publications.

Type 'demo()' for some demos, 'help()' for on-line help, or
'help.start()' for an HTML browser interface to help.
Type 'q()' to quit R.

> library(xcms)
>
> ricWarmup <- function(){
+   a <- xcmsRaw("WARMUP.mzXML",profstep=0) ;
+   max(rawEIC(a,c(708.36,708.38))$intensity)
+ }
>
> ric <- function(){
+   a <- xcmsRaw("ABRF.mzXML",profstep=0) ;
+   max(rawEIC(a,c(708.36,708.38))$intensity)
+ }
>
> cat(commandArgs())
C:\PROGRA~1\R\R-27~1.0/bin/Rterm.exe --vanilla -f testXCMS.r.txt>
> if(length(commandArgs()) > 4){
+    system.time(ricWarmup())
+ }else{
+    system.time(ric())
+ }
   user  system elapsed
   3.19    1.05   43.47
>
>

C:\Documents and Settings\Manor\Desktop\measurements>"C:\Program Files\R\R-2.7.0
\bin\R.exe" --vanilla -f testXCMS.r.txt

R version 2.7.0 (2008-04-22)
Copyright (C) 2008 The R Foundation for Statistical Computing
ISBN 3-900051-07-0

R is free software and comes with ABSOLUTELY NO WARRANTY.
You are welcome to redistribute it under certain conditions.
Type 'license()' or 'licence()' for distribution details.

  Natural language support but running in an English locale

R is a collaborative project with many contributors.
Type 'contributors()' for more information and
'citation()' on how to cite R or R packages in publications.

Type 'demo()' for some demos, 'help()' for on-line help, or
'help.start()' for an HTML browser interface to help.
Type 'q()' to quit R.

> library(xcms)
>
> ricWarmup <- function(){
+   a <- xcmsRaw("WARMUP.mzXML",profstep=0) ;
+   max(rawEIC(a,c(708.36,708.38))$intensity)
+ }
>
> ric <- function(){
+   a <- xcmsRaw("ABRF.mzXML",profstep=0) ;
+   max(rawEIC(a,c(708.36,708.38))$intensity)
+ }
>
> cat(commandArgs())
C:\PROGRA~1\R\R-27~1.0/bin/Rterm.exe --vanilla -f testXCMS.r.txt>
> if(length(commandArgs()) > 4){
+    system.time(ricWarmup())
+ }else{
+    system.time(ric())
+ }
   user  system elapsed
   2.67    1.11   36.52
>
>

C:\Documents and Settings\Manor\Desktop\measurements>"C:\Program Files\R\R-2.7.0
\bin\R.exe" --vanilla -f testXCMS.r.txt

R version 2.7.0 (2008-04-22)
Copyright (C) 2008 The R Foundation for Statistical Computing
ISBN 3-900051-07-0

R is free software and comes with ABSOLUTELY NO WARRANTY.
You are welcome to redistribute it under certain conditions.
Type 'license()' or 'licence()' for distribution details.

  Natural language support but running in an English locale

R is a collaborative project with many contributors.
Type 'contributors()' for more information and
'citation()' on how to cite R or R packages in publications.

Type 'demo()' for some demos, 'help()' for on-line help, or
'help.start()' for an HTML browser interface to help.
Type 'q()' to quit R.

> library(xcms)
>
> ricWarmup <- function(){
+   a <- xcmsRaw("WARMUP.mzXML",profstep=0) ;
+   max(rawEIC(a,c(708.36,708.38))$intensity)
+ }
>
> ric <- function(){
+   a <- xcmsRaw("ABRF.mzXML",profstep=0) ;
+   max(rawEIC(a,c(708.36,708.38))$intensity)
+ }
>
> cat(commandArgs())
C:\PROGRA~1\R\R-27~1.0/bin/Rterm.exe --vanilla -f testXCMS.r.txt>
> if(length(commandArgs()) > 4){
+    system.time(ricWarmup())
+ }else{
+    system.time(ric())
+ }
   user  system elapsed
   2.70    1.19   40.07
>
>

C:\Documents and Settings\Manor\Desktop\measurements>"C:\Program Files\R\R-2.7.0
\bin\R.exe" --vanilla -f testXCMS.r.txt

R version 2.7.0 (2008-04-22)
Copyright (C) 2008 The R Foundation for Statistical Computing
ISBN 3-900051-07-0

R is free software and comes with ABSOLUTELY NO WARRANTY.
You are welcome to redistribute it under certain conditions.
Type 'license()' or 'licence()' for distribution details.

  Natural language support but running in an English locale

R is a collaborative project with many contributors.
Type 'contributors()' for more information and
'citation()' on how to cite R or R packages in publications.

Type 'demo()' for some demos, 'help()' for on-line help, or
'help.start()' for an HTML browser interface to help.
Type 'q()' to quit R.

> library(xcms)
>
> ricWarmup <- function(){
+   a <- xcmsRaw("WARMUP.mzXML",profstep=0) ;
+   max(rawEIC(a,c(708.36,708.38))$intensity)
+ }
>
> ric <- function(){
+   a <- xcmsRaw("ABRF.mzXML",profstep=0) ;
+   max(rawEIC(a,c(708.36,708.38))$intensity)
+ }
>
> cat(commandArgs())
C:\PROGRA~1\R\R-27~1.0/bin/Rterm.exe --vanilla -f testXCMS.r.txt>
> if(length(commandArgs()) > 4){
+    system.time(ricWarmup())
+ }else{
+    system.time(ric())
+ }
   user  system elapsed
   2.84    1.23   37.19
>
>

C:\Documents and Settings\Manor\Desktop\measurements>"C:\Program Files\R\R-2.7.0
\bin\R.exe" --vanilla -f testXCMS.r.txt

R version 2.7.0 (2008-04-22)
Copyright (C) 2008 The R Foundation for Statistical Computing
ISBN 3-900051-07-0

R is free software and comes with ABSOLUTELY NO WARRANTY.
You are welcome to redistribute it under certain conditions.
Type 'license()' or 'licence()' for distribution details.

  Natural language support but running in an English locale

R is a collaborative project with many contributors.
Type 'contributors()' for more information and
'citation()' on how to cite R or R packages in publications.

Type 'demo()' for some demos, 'help()' for on-line help, or
'help.start()' for an HTML browser interface to help.
Type 'q()' to quit R.

> library(xcms)
>
> ricWarmup <- function(){
+   a <- xcmsRaw("WARMUP.mzXML",profstep=0) ;
+   max(rawEIC(a,c(708.36,708.38))$intensity)
+ }
>
> ric <- function(){
+   a <- xcmsRaw("ABRF.mzXML",profstep=0) ;
+   max(rawEIC(a,c(708.36,708.38))$intensity)
+ }
>
> cat(commandArgs())
C:\PROGRA~1\R\R-27~1.0/bin/Rterm.exe --vanilla -f testXCMS.r.txt>
> if(length(commandArgs()) > 4){
+    system.time(ricWarmup())
+ }else{
+    system.time(ric())
+ }
   user  system elapsed
   2.92    1.04   30.08
>
>

C:\Documents and Settings\Manor\Desktop\measurements>"C:\Program Files\R\R-2.7.0
\bin\R.exe" --vanilla -f testXCMS.r.txt

R version 2.7.0 (2008-04-22)
Copyright (C) 2008 The R Foundation for Statistical Computing
ISBN 3-900051-07-0

R is free software and comes with ABSOLUTELY NO WARRANTY.
You are welcome to redistribute it under certain conditions.
Type 'license()' or 'licence()' for distribution details.

  Natural language support but running in an English locale

R is a collaborative project with many contributors.
Type 'contributors()' for more information and
'citation()' on how to cite R or R packages in publications.

Type 'demo()' for some demos, 'help()' for on-line help, or
'help.start()' for an HTML browser interface to help.
Type 'q()' to quit R.

> library(xcms)
>
> ricWarmup <- function(){
+   a <- xcmsRaw("WARMUP.mzXML",profstep=0) ;
+   max(rawEIC(a,c(708.36,708.38))$intensity)
+ }
>
> ric <- function(){
+   a <- xcmsRaw("ABRF.mzXML",profstep=0) ;
+   max(rawEIC(a,c(708.36,708.38))$intensity)
+ }
>
> cat(commandArgs())
C:\PROGRA~1\R\R-27~1.0/bin/Rterm.exe --vanilla -f testXCMS.r.txt>
> if(length(commandArgs()) > 4){
+    system.time(ricWarmup())
+ }else{
+    system.time(ric())
+ }
   user  system elapsed
   2.60    1.20   36.71
>
>

C:\Documents and Settings\Manor\Desktop\measurements>"C:\Program Files\R\R-2.7.0
\bin\R.exe" --vanilla -f testXCMS.r.txt

R version 2.7.0 (2008-04-22)
Copyright (C) 2008 The R Foundation for Statistical Computing
ISBN 3-900051-07-0

R is free software and comes with ABSOLUTELY NO WARRANTY.
You are welcome to redistribute it under certain conditions.
Type 'license()' or 'licence()' for distribution details.

  Natural language support but running in an English locale

R is a collaborative project with many contributors.
Type 'contributors()' for more information and
'citation()' on how to cite R or R packages in publications.

Type 'demo()' for some demos, 'help()' for on-line help, or
'help.start()' for an HTML browser interface to help.
Type 'q()' to quit R.

> library(xcms)
>
> ricWarmup <- function(){
+   a <- xcmsRaw("WARMUP.mzXML",profstep=0) ;
+   max(rawEIC(a,c(708.36,708.38))$intensity)
+ }
>
> ric <- function(){
+   a <- xcmsRaw("ABRF.mzXML",profstep=0) ;
+   max(rawEIC(a,c(708.36,708.38))$intensity)
+ }
>
> cat(commandArgs())
C:\PROGRA~1\R\R-27~1.0/bin/Rterm.exe --vanilla -f testXCMS.r.txt>
> if(length(commandArgs()) > 4){
+    system.time(ricWarmup())
+ }else{
+    system.time(ric())
+ }
   user  system elapsed
   2.52    1.14   38.53
>
>

C:\Documents and Settings\Manor\Desktop\measurements>"C:\Program Files\R\R-2.7.0
\bin\R.exe" --vanilla -f testXCMS.r.txt

R version 2.7.0 (2008-04-22)
Copyright (C) 2008 The R Foundation for Statistical Computing
ISBN 3-900051-07-0

R is free software and comes with ABSOLUTELY NO WARRANTY.
You are welcome to redistribute it under certain conditions.
Type 'license()' or 'licence()' for distribution details.

  Natural language support but running in an English locale

R is a collaborative project with many contributors.
Type 'contributors()' for more information and
'citation()' on how to cite R or R packages in publications.

Type 'demo()' for some demos, 'help()' for on-line help, or
'help.start()' for an HTML browser interface to help.
Type 'q()' to quit R.

> library(xcms)
>
> ricWarmup <- function(){
+   a <- xcmsRaw("WARMUP.mzXML",profstep=0) ;
+   max(rawEIC(a,c(708.36,708.38))$intensity)
+ }
>
> ric <- function(){
+   a <- xcmsRaw("ABRF.mzXML",profstep=0) ;
+   max(rawEIC(a,c(708.36,708.38))$intensity)
+ }
>
> cat(commandArgs())
C:\PROGRA~1\R\R-27~1.0/bin/Rterm.exe --vanilla -f testXCMS.r.txt>
> if(length(commandArgs()) > 4){
+    system.time(ricWarmup())
+ }else{
+    system.time(ric())
+ }
   user  system elapsed
   2.99    1.12   38.78
>
>

C:\Documents and Settings\Manor\Desktop\measurements>"C:\Program Files\R\R-2.7.0
\bin\R.exe" --vanilla -f testXCMS.r.txt

R version 2.7.0 (2008-04-22)
Copyright (C) 2008 The R Foundation for Statistical Computing
ISBN 3-900051-07-0

R is free software and comes with ABSOLUTELY NO WARRANTY.
You are welcome to redistribute it under certain conditions.
Type 'license()' or 'licence()' for distribution details.

  Natural language support but running in an English locale

R is a collaborative project with many contributors.
Type 'contributors()' for more information and
'citation()' on how to cite R or R packages in publications.

Type 'demo()' for some demos, 'help()' for on-line help, or
'help.start()' for an HTML browser interface to help.
Type 'q()' to quit R.

> library(xcms)
>
> ricWarmup <- function(){
+   a <- xcmsRaw("WARMUP.mzXML",profstep=0) ;
+   max(rawEIC(a,c(708.36,708.38))$intensity)
+ }
>
> ric <- function(){
+   a <- xcmsRaw("ABRF.mzXML",profstep=0) ;
+   max(rawEIC(a,c(708.36,708.38))$intensity)
+ }
>
> cat(commandArgs())
C:\PROGRA~1\R\R-27~1.0/bin/Rterm.exe --vanilla -f testXCMS.r.txt>
> if(length(commandArgs()) > 4){
+    system.time(ricWarmup())
+ }else{
+    system.time(ric())
+ }
   user  system elapsed
   2.69    1.14   29.89
>
>

C:\Documents and Settings\Manor\Desktop\measurements>"C:\Program Files\R\R-2.7.0
\bin\R.exe" --vanilla -f testXCMS.r.txt

R version 2.7.0 (2008-04-22)
Copyright (C) 2008 The R Foundation for Statistical Computing
ISBN 3-900051-07-0

R is free software and comes with ABSOLUTELY NO WARRANTY.
You are welcome to redistribute it under certain conditions.
Type 'license()' or 'licence()' for distribution details.

  Natural language support but running in an English locale

R is a collaborative project with many contributors.
Type 'contributors()' for more information and
'citation()' on how to cite R or R packages in publications.

Type 'demo()' for some demos, 'help()' for on-line help, or
'help.start()' for an HTML browser interface to help.
Type 'q()' to quit R.

> library(xcms)
>
> ricWarmup <- function(){
+   a <- xcmsRaw("WARMUP.mzXML",profstep=0) ;
+   max(rawEIC(a,c(708.36,708.38))$intensity)
+ }
>
> ric <- function(){
+   a <- xcmsRaw("ABRF.mzXML",profstep=0) ;
+   max(rawEIC(a,c(708.36,708.38))$intensity)
+ }
>
> cat(commandArgs())
C:\PROGRA~1\R\R-27~1.0/bin/Rterm.exe --vanilla -f testXCMS.r.txt>
> if(length(commandArgs()) > 4){
+    system.time(ricWarmup())
+ }else{
+    system.time(ric())
+ }
   user  system elapsed
   2.64    1.31   37.59
>
>

C:\Documents and Settings\Manor\Desktop\measurements>"C:\Program Files\R\R-2.7.0
\bin\R.exe" --vanilla -f testXCMS.r.txt

R version 2.7.0 (2008-04-22)
Copyright (C) 2008 The R Foundation for Statistical Computing
ISBN 3-900051-07-0

R is free software and comes with ABSOLUTELY NO WARRANTY.
You are welcome to redistribute it under certain conditions.
Type 'license()' or 'licence()' for distribution details.

  Natural language support but running in an English locale

R is a collaborative project with many contributors.
Type 'contributors()' for more information and
'citation()' on how to cite R or R packages in publications.

Type 'demo()' for some demos, 'help()' for on-line help, or
'help.start()' for an HTML browser interface to help.
Type 'q()' to quit R.

> library(xcms)
>
> ricWarmup <- function(){
+   a <- xcmsRaw("WARMUP.mzXML",profstep=0) ;
+   max(rawEIC(a,c(708.36,708.38))$intensity)
+ }
>
> ric <- function(){
+   a <- xcmsRaw("ABRF.mzXML",profstep=0) ;
+   max(rawEIC(a,c(708.36,708.38))$intensity)
+ }
>
> cat(commandArgs())
C:\PROGRA~1\R\R-27~1.0/bin/Rterm.exe --vanilla -f testXCMS.r.txt>
> if(length(commandArgs()) > 4){
+    system.time(ricWarmup())
+ }else{
+    system.time(ric())
+ }
   user  system elapsed
   2.79    1.09   43.02
>
>

C:\Documents and Settings\Manor\Desktop\measurements>"C:\Program Files\R\R-2.7.0
\bin\R.exe" --vanilla -f testXCMS.r.txt

R version 2.7.0 (2008-04-22)
Copyright (C) 2008 The R Foundation for Statistical Computing
ISBN 3-900051-07-0

R is free software and comes with ABSOLUTELY NO WARRANTY.
You are welcome to redistribute it under certain conditions.
Type 'license()' or 'licence()' for distribution details.

  Natural language support but running in an English locale

R is a collaborative project with many contributors.
Type 'contributors()' for more information and
'citation()' on how to cite R or R packages in publications.

Type 'demo()' for some demos, 'help()' for on-line help, or
'help.start()' for an HTML browser interface to help.
Type 'q()' to quit R.

> library(xcms)
>
> ricWarmup <- function(){
+   a <- xcmsRaw("WARMUP.mzXML",profstep=0) ;
+   max(rawEIC(a,c(708.36,708.38))$intensity)
+ }
>
> ric <- function(){
+   a <- xcmsRaw("ABRF.mzXML",profstep=0) ;
+   max(rawEIC(a,c(708.36,708.38))$intensity)
+ }
>
> cat(commandArgs())
C:\PROGRA~1\R\R-27~1.0/bin/Rterm.exe --vanilla -f testXCMS.r.txt>
> if(length(commandArgs()) > 4){
+    system.time(ricWarmup())
+ }else{
+    system.time(ric())
+ }
   user  system elapsed
   2.42    1.20   36.68
>
>

C:\Documents and Settings\Manor\Desktop\measurements>
