# Supplementary material for: multiplierz: an extensible API based desktop environment for proteomics data analysis
Source: BMC Bioinformatics. 2009 Oct 29;10:364. doi: 10.1186/1471-2105-10-364 (PMC2774704; doi:10.1186/1471-2105-10-364)
Supplement: Additional file 1 — Timing Comparison Scripts. This compressed file contains the .mz scripts, R script, Perl script and C++ program to generate timing measurements for comparing data access methods. [file 1471-2105-10-364-S1.zip › Supplementary Materials - Timings.xls]

## Sheet: Sheet1
All scripts and executables (except the two GUI related scripts) were timed in batch mode. The scripts were first run against a "WARMUP" file (to observe possible speed improvements between the first and any following access) and the script was then run 21 times, discarding the first datapoint.
Data Files	ABRF.RAW	Thermo RAW file representing a 50 minute gradient of SIGMA's ABRF 48 protein mix.
	WARMUP.RAW	Duplicate run of SIGMA's ABRF 48 protein mix.
	ABRF.wiff	Qstar Elite file representing a 60 minute gradient of SIGMA's ABRF 48 protein mix.
	WARMUP.wiff	Renamed copy of ABRF.wiff (duplicate run was unavailable).
	ABRF.mzXML	mzXML file derived from ABRF.raw
	WARMUP.mzXML	copy of ABRF.mzXML.
Random Access	random_access.bat	Windows batch script to animate the collection of data using random_access.exe
	mz_random_access_RAW.bat	Windows batch script to animate the collection of data using random_access_RAW.mz
	mz_random_access_wiff.bat	Windows batch script to animate the collection of data using random_access_wiff.mz
	random_access.exe	Implementation of random access to RAW file by acquisition time implemented in C++ by direct access to C++ Thermo's Xcalibur software.
	random_access_RAW.mz	multiplierz mz script which implements random acces to a RAW file by acquisition time.
	random_access_wiff.mz	multiplierz mz script which implements random acces to a wiff file by acquisition time.
	random_access.txt	Log of results for random_access.bat
	mz_random_access_RAW.txt	Log of results for mz_random_access_RAW.bat
	mz_random_access_wiff.txt	Log of results for mz_random_access_wiff.bat
RIC Extraction	mz_ric.bat	Windows batch script to animate the collection of data using testRIC.mz
	spectro_ric.bat	Windows batch script to animate the collection of data using testRIC.pl
	xcms_ric.bat	Windows batch script to animate the collection of data using testXCMS.r.txt
	testRIC.mz	Implementation of RIC extraction from a specific mz and time range using the mzAPI.
	testRIC.pl	Implementation using the Perl InsilicoSpectro library, of a routine which loads an mzXML file into memory (there is no RIC call in InsilicoSpectro).
	testXCMS.r.txt	Script which loads an mzXML file and extracts a RIC for the entire time range of the experiment (there is no way to slice a specific time-range).
	mz_ric_window.txt	Log of results for mz_ric.bat
	spectro_ric.txt	Log of results for spectro_ric.bat
	xcms.txt	Log of results for xcms_ric.bat
RIC from GUI	testRICGUI.mz	Implementation of GUI-based RIC extraction from a specific mz and time range using the mzAPI.
	insilicos_RIC.py	Python script which animates the Insilicos mzXML viewer by loading an mzXML file and extracting a RIC for the entire time range of the experiment (there is no way to slice a specific time range).
	testRICGUI.txt	Log of multiplierz session in which testRICGUI.mz was run
	insilicos.txt	Log of Insilicos mzxml viewer session in which insilicos_RIC.py was run
