# Supplementary material for: multiplierz: an extensible API based desktop environment for proteomics data analysis
Source: BMC Bioinformatics. 2009 Oct 29;10:364. doi: 10.1186/1471-2105-10-364 (PMC2774704; doi:10.1186/1471-2105-10-364)
Supplement: Additional file 2 — .mz Scripts for Developing Custom Algorithms. This compressed file contains all .mz scripts described in the manuscript in addition to a few other useful scripts. Descriptions.pdf contains a brief description of each script. [file 1471-2105-10-364-S2.zip]

Archive with 13 entries (12 files):
- mzScripts/
- mzScripts/auto_calibration.mz
- mzScripts/auto_calibration_report.xls
- mzScripts/deisotope_reduce_charge.mz
- mzScripts/Descriptions.pdf
- mzScripts/entrez_aka.mz
- mzScripts/extract.mz
- mzScripts/FDR.mz
- mzScripts/Label Free.xls
- mzScripts/prot_annot.mz
- mzScripts/QSTAR_recalibration.mz
- mzScripts/rev_db.mz
- mzScripts/ric_draw_app.mz
