# Supplementary material for: multiplierz: an extensible API based desktop environment for proteomics data analysis
Source: BMC Bioinformatics. 2009 Oct 29;10:364. doi: 10.1186/1471-2105-10-364 (PMC2774704; doi:10.1186/1471-2105-10-364)
Supplement: Additional file 2 — .mz Scripts for Developing Custom Algorithms. This compressed file contains all .mz scripts described in the manuscript in addition to a few other useful scripts. Descriptions.pdf contains a brief description of each script. [file 1471-2105-10-364-S2.zip › mzScripts/auto_calibration.mz]

# This script corresponds to the first script described in the
# "Automated Quality Control of Mass Spectrometer Instrument Performance."
# section of the manucript

import pylab
from mzDirs import myData
import mzGUI
from Scripting import mzSheet

#Input spreadsheet
spreadsheet_file = mzGUI.file_chooser("Choose spreadsheet:")
sheet = mzSheet(spreadsheet_file, "Input")
peptides = []
num_cols = len(sheet.columns)
for row in sheet:
    peptides.append([row[col] for col in range(num_cols)])
    peptides[-1][1] = int(float(peptides[-1][1]))  #charge
    peptides[-1][2] = float(peptides[-1][2])  #start time
    peptides[-1][3] = float(peptides[-1][3])  #end time
    peptides[-1][4] = float(peptides[-1][4])  #mz_window
    peptides[-1][5] = float(peptides[-1][5])  #time_window for RIC plot
    peptides[-1][6] = float(peptides[-1][6])  #mz_window for MS1 plot
    try:
        eval(peptides[-1][0])
        peptides[-1][0] = float(peptides[-1][0])
    except:
        peptides[-1][0] = mzFunctions.mz(peptides[-1][0], charge=peptides[-1][1])
    
sheet.close()

peak_file = mzGUI.file_chooser("Choose calibration raw file:")
mzFile = mzAPI.mzFile(peak_file)
start_time_all, end_time_all = mzFile.time_range()

sheet = mzSheet(spreadsheet_file, "Results")
#sheet.add_column("Peptide")
sheet.add_columns(["Theo m/z", "Exp m/z", "Mass Deviation (ppm)", "Peak Intensity"])

i=0
for (theo_mz, charge, start_time, end_time, mz_tol, time_window, mz_window) in peptides:
    i += 1
    if not start_time:
        start_time = start_time_all


    if not end_time:
        end_time = end_time_all        

    xic = mzFile.ric(start_time, end_time, theo_mz-mz_tol , theo_mz+mz_tol )
    ms_time = max([(intensity, time) for time, intensity in xic])[1]
    ms_scan = mzFile.scan(ms_time)
    ms_scan_around_mz = [(mz, intensity) for (mz, intensity) in ms_scan if mz >= theo_mz-mz_tol and mz <= theo_mz+mz_tol]
    exp_mz = max([(intensity, mz) for mz, intensity in ms_scan_around_mz])[1]
    dev_ppm = (abs(theo_mz - exp_mz) / exp_mz) * 10**6
    peak_int = max([(intensity, time) for time, intensity in xic])[0]

    row = {}
##    row['Peptide'] = peptide
    row['Theo m/z'] = theo_mz
    row['Exp m/z'] = exp_mz
    row['Mass Deviation (ppm)'] = dev_ppm
    row['Peak Intensity'] = peak_int
    sheet.add_row(row)
 
    #Full MS image
    scan_mz = [x for x,y in ms_scan if int(x) in range(int(theo_mz)-int(mz_window/2), int(theo_mz)+int(mz_window/2))]
    scan_int = [y for x,y in ms_scan if int(x) in range(int(theo_mz)-int(mz_window/2), int(theo_mz)+int(mz_window/2))]
    pylab.clf()
    pylab.plot(scan_mz, scan_int)
    pylab.title("Theo m/z: %0.2f" % theo_mz)
    image = os.path.join(myData, "tempPNG", "calib_msms.png_%d.png" % i)
    pylab.savefig(image)

    #add image to spreadsheet
    sheet.add_image_comment(i, "Exp m/z", image)

    #RIC Image
    xic_time = [x for x,y in xic if int(x) in range(int(ms_time)-int(time_window / 2), int(ms_time)+int(time_window / 2))]
    xic_int = [y for x,y in xic if int(x) in range(int(ms_time)-int(time_window / 2), int(ms_time)+int(time_window / 2))]     
    pylab.clf()
    pylab.plot(xic_time, xic_int)
    pylab.title("Theo m/z: %0.2f" % theo_mz)
    image = os.path.join(myData, "tempPNG", "calib_xic_%d.png" % i)
    pylab.savefig(image)

    #add image to spreadsheet
    sheet.add_image_comment(i, "Peak Intensity", image)


#close files
mzFile.close()

sheet.close()

mzGUI.alerts('Done')
