# Supplementary material for: multiplierz: an extensible API based desktop environment for proteomics data analysis
Source: BMC Bioinformatics. 2009 Oct 29;10:364. doi: 10.1186/1471-2105-10-364 (PMC2774704; doi:10.1186/1471-2105-10-364)
Supplement: Additional file 2 — .mz Scripts for Developing Custom Algorithms. This compressed file contains all .mz scripts described in the manuscript in addition to a few other useful scripts. Descriptions.pdf contains a brief description of each script. [file 1471-2105-10-364-S2.zip › mzScripts/auto_calibration_report.xls]

## Sheet: Input
Peptide / Theo mz	Charge	Start Time	End Time	mz window (RIC)	time window (RIC Plot)	mz window (MS1 Plot)
GNPTVEVELTTEK	2	0	0	0.05	4	8
NVNDVIAPAFVK	2	0	0	0.05	4	8
TAGIQIVADDLTVTNPK	2	0	0	0.05	4	8
VNQIGTLSESIK	2	0	0	0.05	4	8
SIVPSGASTGVHEALEMR	3	0	0	0.05	4	8

## Sheet: Results
Theo m/z	Exp m/z	Mass Deviation (ppm)	Peak Intensity
708.865	708.87	6.78882	1.32069e+06
643.859	643.863	5.16505	2.08643e+06
878.479	878.482	4.44826	2.43983e+06
644.86	644.864	6.474	2.25765e+06
614.313	614.348	56.8287	23993.9
