# Supplementary material for: multiplierz: an extensible API based desktop environment for proteomics data analysis
Source: BMC Bioinformatics. 2009 Oct 29;10:364. doi: 10.1186/1471-2105-10-364 (PMC2774704; doi:10.1186/1471-2105-10-364)
Supplement: Additional file 2 — .mz Scripts for Developing Custom Algorithms. This compressed file contains all .mz scripts described in the manuscript in addition to a few other useful scripts. Descriptions.pdf contains a brief description of each script. [file 1471-2105-10-364-S2.zip › mzScripts/deisotope_reduce_charge.mz]

#Corresponds to "Improved Peptide Sequence Assignment via De-isotoped MS/MS Spectra." section in manuscript

def deisotope_reduce_charge(file_name, min_mz=140, charge_max=3, tolerance=0.01, prec_tolerance=2.0):
    def filter_scan(scan, min_mz, charge_max, tolerance, prec_tolerance, precursor=0):
        """ This is the main function that deisotopes a scan and returns a new filtered scan.

        """          
        
        scan.sort()             #in case scan in not sorted by smallest to largest mz
        filtered_scan = []

        #remove peaks before min_mz
        mz, intensity = scan[0]
        while mz < min_mz:
            scan.pop(0)
            mz, intensity = scan[0]

        #remove precursor ions
        scan_temp = [] + scan
        for (mz, intensity) in scan_temp:
            if mz > precursor + prec_tolerance:
                break
            if mz >= precursor - prec_tolerance:
                scan.remove((mz, intensity))

                
        while scan:
            cur_mz, cur_int = scan[0]
            filtered_scan.append((cur_mz, cur_int))
            scan.pop(0)
            

            #deisotope and reduce charge state
            for z in range(1, charge_max+1):        #go through each charge state
                is_isotope = 0
                isotope_step = 1.0
                i = 0
                while i < len(scan):
                    (mz, intensity) = scan[i]
                    if mz > cur_mz + isotope_step/z + tolerance and not is_isotope:
                        break

                    if mz > cur_mz + isotope_step/z + tolerance and is_isotope:
                        isotope_step += 1                    
                    
                    if mz <= cur_mz + isotope_step/z + tolerance and mz >= cur_mz + isotope_step/z - tolerance and intensity < cur_int:
                        scan.remove((mz, intensity))
                        is_isotope = 1
                        i -= 1
                        
                    i += 1


        return filtered_scan
    
    def write_mgf(file_name, scans):
        """This function writes a set of scans into a new mgf file

        """
        
        out = file(file_name,'w')        
        print >> out, "MASS=Monoisotopic"
        print >> out, "SEARCH=MIS"

        for title, pep_mass, charge, scan in scans:
            print >> out, "BEGIN IONS"
            print >> out, "TITLE=%s" % title
            print >> out, "PEPMASS=%.5f" % pep_mass
            print >> out, "CHARGE=%d+" % charge
            
            for (mz, intensity) in scan:
                print >> out, "%.5f\t%.2f" % (mz, intensity)
                
            print >> out, "END IONS\n"

    #Ensure that parameters are indeed numbers
    min_mz  =float(min_mz)
    charge_max = int(charge_max)
    tolerance = float(tolerance)
    prec_tolerance = float(prec_tolerance)

    import mascot
    mgf_data = mascot.parse_mgf(file_name)
    print "Finished parsing MGF"
    scans = []

    for i in range(1, int(mgf_data['queryCount'])+1):
        title = mgf_data['Query%d'%i]['TITLE']
        pep_mass = float(mgf_data['Query%d'%i]['PEPMASS'])
        charge = int(mgf_data['Query%d'%i]['CHARGE'][:-1])

        cur_scan = [(float(mz), float(intensity)) for mz,intensity in [peak.split(":") for peak in mgf_data['Query%d'%i]['IONSTRING'].split(",")]]
        filtered_scan = filter_scan(cur_scan, min_mz, charge_max, tolerance, prec_tolerance, pep_mass)

        filtered_mgf_scan = [title, pep_mass, charge, filtered_scan]
        scans.append(filtered_mgf_scan)

    print "Deconvoluted all scans"
    
    filtered_mgf_file_name = file_name[:-3] + "reduced.mgf"
    write_mgf(filtered_mgf_file_name, scans)
    print "Finished writing new MGF"

  
                


#Initialize and Setup Form GUI, Form calls deisotope_reduce_charge() when submit button is clicked
app = mzGUI.mzApp()

items = [("File", "    Choose MGF File:", "file_name", ""),
         ("Text", "    Minimum mz:", "min_mz", "140"),
         ("Text", "    Max. charge to reduce:", "charge_max", "3"),
         ("Text", "    Tolerance:", "tolerance", "0.05"),         
         ("Text", "    Prec. Tolerance:", "prec_tolerance", "2.0"),         
         ]


gui_frame = mzGUI.mzForm(title="Deisotope/Charge Reduce Scan", items=items, function=deisotope_reduce_charge)
gui_frame.Show(1)
app.launch()

        
