# Supplementary material for: multiplierz: an extensible API based desktop environment for proteomics data analysis
Source: BMC Bioinformatics. 2009 Oct 29;10:364. doi: 10.1186/1471-2105-10-364 (PMC2774704; doi:10.1186/1471-2105-10-364)
Supplement: Additional file 2 — .mz Scripts for Developing Custom Algorithms. This compressed file contains all .mz scripts described in the manuscript in addition to a few other useful scripts. Descriptions.pdf contains a brief description of each script. [file 1471-2105-10-364-S2.zip › mzScripts/entrez_aka.mz]

import genbank
import mzGUI
from Scripting import mzSheet


f = mzGUI.file_chooser()

entrez = {}
#Store Entrez gene names
mySheet = mzSheet(f, "GenBank_Info")
mySheet.add_column("AKA")
for row in mySheet:
    entrez_id = row["ENTREZ GENE LINK"]
    d = genbank.download_entrez(entrez_id)
    row["AKA"] = '; '.join(d["AKA"])
    mySheet.add_row(row)
    
mySheet.close()

    
