# Supplementary material for: multiplierz: an extensible API based desktop environment for proteomics data analysis
Source: BMC Bioinformatics. 2009 Oct 29;10:364. doi: 10.1186/1471-2105-10-364 (PMC2774704; doi:10.1186/1471-2105-10-364)
Supplement: Additional file 2 — .mz Scripts for Developing Custom Algorithms. This compressed file contains all .mz scripts described in the manuscript in addition to a few other useful scripts. Descriptions.pdf contains a brief description of each script. [file 1471-2105-10-364-S2.zip › mzScripts/extract.mz]

import sys
import pylab
import pickle
import raw
import collections
import time

#time half_window for RICs...
ptsd = 0.25
#mz half_window for RICs...
pmzsd = 0.01
treatment_color = 'b'
control_color = 'g'

from mzDirs import myData

location_name = mzGUI.file_chooser("Choose ID locations:")
if location_name[-4:] == ".xls":
    prefix_filename = location_name[:-4]

    sheet = mzSpreadsheet.mzSheet(location_name)
    print "OK, opened"
    before = time.time()

    features = set()
    proteins = set()
    scans = set() #We assume scantimes are unique across experiments -- which they are...

    protein_descriptions = dict()

    protein_2_feature = collections.defaultdict(set)
    feature_2_protein = collections.defaultdict(set)

    scan_2_feature = dict()

    shared_features = set()

    charge = dict()
    sequence = dict()
    modifications = dict()

    mzs = collections.defaultdict(list)
    scores = collections.defaultdict(list)
    peaktimes = collections.defaultdict(list)
    scantimes = collections.defaultdict(list)

    rowlimit = sheet.num_rows() + 1
    after = time.time()
    print "%.2f seconds to discover that there are %d lines in the spreadsheet"  % (after-before,rowlimit - 2)
    before = time.time()
    for row in range(2, rowlimit):
        the_rank = sheet.pep_rank(row)
        if the_rank > 1 :
            continue
        the_feature = sheet.cell_value(row,2)
        the_protein = sheet.acc(row)
        the_description = sheet.prot_desc(row)
        scan_time = sheet.scan_time(row)
        the_charge = sheet.charge(row)
        the_modifications = sheet.var_mods(row)
        the_sequence = sheet.seq(row)
        the_time = sheet.peak_time(row)
        the_score = sheet.pep_score(row)
        the_mz = sheet.mz(row)

        proteins.add(the_protein)
        protein_descriptions[the_protein] = the_description
        features.add(the_feature)

        protein_2_feature[the_protein].add(the_feature)
        feature_2_protein[the_feature].add(the_protein)
        if len(feature_2_protein[the_feature]) > 1:
            shared_features.add(the_feature)

        charge[the_feature] = the_charge
        sequence[the_feature] = the_sequence
        modifications[the_feature] = the_modifications

        if scan_time in scans:
            if scan_2_feature[scan_time] != the_feature:
                print "Double Warning: %.4f already assigned to a different feature (%s <> %s)" % (scan_time,scan_2_feature[scan_time],the_feature)
        else:
            scans.add(scan_time)
            scan_2_feature[scan_time] = the_feature
            peaktimes[the_feature].append(the_time)
            scantimes[the_feature].append(scan_time)
            scores[the_feature].append(the_score)
            mzs[the_feature].append(the_mz)
    sheet.close()
    after = time.time()
    print "Analysis of spreadsheet completed in %.2f seconds..." % (after-before)
    print "Scans: %d" % len(scans)
    print "Features: %d (%d shared)" % (len(features),len(shared_features))
    print "Proteins: %d" % len(proteins)

    pickle_file = open("%s.pickle" % location_name[:-4] ,'w')
    pickle.dump(features,pickle_file)
    pickle.dump(proteins,pickle_file)
    pickle.dump(scans,pickle_file)
    pickle.dump(protein_descriptions,pickle_file)
    pickle.dump(protein_2_feature,pickle_file)
    pickle.dump(feature_2_protein,pickle_file)
    pickle.dump(scan_2_feature,pickle_file)
    pickle.dump(shared_features,pickle_file)
    pickle.dump(charge,pickle_file)
    pickle.dump(sequence,pickle_file)
    pickle.dump(modifications,pickle_file)
    pickle.dump(mzs,pickle_file)
    pickle.dump(scores,pickle_file)
    pickle.dump(peaktimes,pickle_file)
    pickle.dump(scantimes,pickle_file)

    pickle_file.close()

if location_name[-7:] == ".pickle":
    prefix_filename = location_name[:-7]

    before = time.time()
    pickle_file = open(location_name)

    features = pickle.load(pickle_file)
    proteins = pickle.load(pickle_file)
    scans = pickle.load(pickle_file)
    protein_descriptions = pickle.load(pickle_file)
    protein_2_feature = pickle.load(pickle_file)
    feature_2_protein = pickle.load(pickle_file)
    scan_2_feature = pickle.load(pickle_file)
    shared_features = pickle.load(pickle_file)
    charge = pickle.load(pickle_file)
    sequence = pickle.load(pickle_file)
    modifications = pickle.load(pickle_file)
    mzs = pickle.load(pickle_file)
    scores = pickle.load(pickle_file)
    peaktimes = pickle.load(pickle_file)
    scantimes = pickle.load(pickle_file)

    pickle_file.close()
    after = time.time()
    print "Pickle loaded in %.2f seconds..." % (after-before)
    print "Scans: %d" % len(scans)
    print "Features: %d (%d shared)" % (len(features),len(shared_features))
    print "Proteins: %d" % len(proteins)


before = time.time()

treatment_names = mzGUI.file_chooser("Choose treatments:",wildcard="*.RAW",mode='m')
treatments = {}
for fname in treatment_names:
    treatments[fname[::-1][:fname[::-1].find('\\')][::-1]] = mzAPI.mzFile(fname)

control_names = mzGUI.file_chooser("Choose controls:",wildcard="*.RAW",mode='m')
controls = {}
for fname in control_names:
    controls[fname[::-1][:fname[::-1].find('\\')][::-1]] = mzAPI.mzFile(fname)


sheet = mzSpreadsheet.mzSheet(prefix_filename+"_report.xls")
sheet.add_column("Accession Number")
sheet.add_column("Protein Description")
sheet.add_column("Peptide Sequence")
sheet.add_column("Variable Modifications")
sheet.add_column("Charge")
sheet.add_column("mz")
sheet.add_column("Peptide Score")
sheet.add_column("Peak Time")

sheet.add_column("Ratio")

for fname in treatments.keys():
    sheet.add_column(fname)
for fname in controls.keys():
    sheet.add_column(fname)

row = 1
for protein in proteins:
    for feature in protein_2_feature[protein]:
        #Ignore shared features
        if feature in shared_features:
            continue
        #Ignore shared scans... (currently only known to occur in the case of competing I/L sequences...
        if feature not in mzs.keys():
            continue
        row += 1
        sheet.acc(row,protein)
        sheet.prot_desc(row,protein_descriptions[protein])
        sheet.seq(row,sequence[feature])
        sheet.var_mods(row,modifications[feature])
        sheet.charge(row,charge[feature])
        sheet.pep_score(row,max(scores[feature]))

        pmz = pylab.median(mzs[feature])
        pt = pylab.median(peaktimes[feature])

        sheet.mz(row,pmz)
        sheet.peak_time(row,pt)

        pylab.clf()

        #
        # Treatment
        #

        treatment_vals = []

        for (fname,f) in treatments.items():
            ric = f.ric(pt-ptsd,pt+ptsd,pmz-pmzsd,pmz+pmzsd)
            ms2times = [t for (t,mz) in f.scan_list(pt-ptsd,pt+ptsd,pmz-(1.00+pmzsd),pmz+(1.00+pmzsd)) if mz]
            correct = []
            for mst in ms2times:
                if abs(raw.scanPrecursor(f.source.file_id,raw.scanForTime(f.source.file_id,mst))[0]-pmz) < pmzsd:
                    correct.append(mst)
            ms2times = correct

            ms2signals = []
            for t in ms2times:
                (before_tric,before_s) = max([(pt-ptsd,0.0)]+[(tric,s) for (tric,s) in ric if tric < t])
                (after_tric,after_s) = min([(pt+ptsd,0.0)]+[(tric,s) for (tric,s) in ric if t < tric])
                ms2signals.append( before_s + (after_s-before_s) * (t-before_tric) / (after_tric-before_tric) )

            unknown_ms2times = []
            unknown_ms2signals = []
            known_ms2times = []
            known_ms2signals = []
            correct_ms2times = []
            correct_ms2signals = []

            for i in range(0,len(ms2times)):
                if ms2times[i] in scantimes[feature]:
                    correct_ms2times.append(ms2times[i])
                    correct_ms2signals.append(ms2signals[i])
                    continue
                if ms2times[i] in scans:
                    known_ms2times.append(ms2times[i])
                    known_ms2signals.append(ms2signals[i])
                    continue
                unknown_ms2times.append(ms2times[i])
                unknown_ms2signals.append(ms2signals[i])
            x = [t for (t,s) in ric]
            y = [s for (t,s) in ric]

            peak_max_val = pylab.log10( max(y+[1000.0]) )
            treatment_vals.append( peak_max_val )

            sheet.cell_value(row,fname,peak_max_val)

            pylab.plot(x,y,c=treatment_color)
            if len(unknown_ms2times):
                pylab.scatter(unknown_ms2times,unknown_ms2signals,c=treatment_color,s=30,edgecolor=treatment_color)
            if len(known_ms2times):
                pylab.scatter(known_ms2times,known_ms2signals,c=treatment_color,marker='v',edgecolor=treatment_color,s=30)
            if len(correct_ms2times):
                pylab.scatter(correct_ms2times,correct_ms2signals,c=treatment_color,marker='^',edgecolor=treatment_color,s=30)


        #
        # Control
        #

        control_vals = []

        for (fname,f) in controls.items():
            ric = f.ric(pt-ptsd,pt+ptsd,pmz-pmzsd,pmz+pmzsd)
            ms2times = [t for (t,mz) in f.scan_list(pt-ptsd,pt+ptsd,pmz-(1.00+pmzsd),pmz+(1.00+pmzsd)) if mz]
            correct = []
            for mst in ms2times:
                if abs(raw.scanPrecursor(f.source.file_id,raw.scanForTime(f.source.file_id,mst))[0]-pmz) < pmzsd:
                    correct.append(mst)
            ms2times = correct

            ms2signals = []
            for t in ms2times:
                (before_tric,before_s) = max([(pt-ptsd,0.0)]+[(tric,s) for (tric,s) in ric if tric < t])
                (after_tric,after_s) = min([(pt+ptsd,0.0)]+[(tric,s) for (tric,s) in ric if t < tric])
                ms2signals.append( before_s + (after_s-before_s) * (t-before_tric) / (after_tric-before_tric) )

            unknown_ms2times = []
            unknown_ms2signals = []
            known_ms2times = []
            known_ms2signals = []
            correct_ms2times = []
            correct_ms2signals = []

            for i in range(0,len(ms2times)):
                if ms2times[i] in scantimes[feature]:
                    correct_ms2times.append(ms2times[i])
                    correct_ms2signals.append(ms2signals[i])
                    continue
                if ms2times[i] in scans:
                    known_ms2times.append(ms2times[i])
                    known_ms2signals.append(ms2signals[i])
                    continue
                unknown_ms2times.append(ms2times[i])
                unknown_ms2signals.append(ms2signals[i])
            x = [t for (t,s) in ric]
            y = [s for (t,s) in ric]

            peak_max_val = pylab.log10( max(y+[1000.0]) )
            control_vals.append( peak_max_val )

            sheet.cell_value(row,fname,peak_max_val)

            pylab.plot(x,y,c=control_color)
            if len(unknown_ms2times):
                pylab.scatter(unknown_ms2times,unknown_ms2signals,c=control_color,s=30,edgecolor=control_color)
            if len(known_ms2times):
                pylab.scatter(known_ms2times,known_ms2signals,c=control_color,marker='v',edgecolor=control_color,s=30)
            if len(correct_ms2times):
                pylab.scatter(correct_ms2times,correct_ms2signals,c=control_color,marker='^',edgecolor=control_color,s=30)

        sheet.cell_value(row,'Ratio',pylab.power(10,pylab.median(treatment_vals) - pylab.median(control_vals)))

        the_path = os.path.join(myData,"tempPNG","%d.PNG"%row)
        pylab.savefig(the_path,dpi=64)

do_median_correction = True
if do_median_correction:
    print "Starting median correction..."
    median_correction = {}
    fcols = treatments.keys() + controls.keys()
    for fname in fcols:
        median_correction[fname] = []
    for r in range(2,row+1):
        for fname in fcols:
            median_correction[fname].append(float(sheet.cell_value(r,fname)))
    for fname in fcols:
        median_correction[fname] = pylab.median(median_correction[fname])
    print "Pivot for median correction was",fcols[0]
    standard = median_correction[fcols[0]]
    for fname in fcols:
        median_correction[fname] = median_correction[fname]-standard
    for r in range(2,row+1):
        for fname in fcols:
            v = float(sheet.cell_value(r,fname))
            sheet.cell_value(r,fname,v-median_correction[fname])
        treatment_vals = []
        for tname in treatments.keys():
            treatment_vals.append( float(sheet.cell_value(r,tname)) )
        control_vals = []
        for cname in controls.keys():
            control_vals.append( float(sheet.cell_value(r,cname)) )
        sheet.cell_value(r,'Ratio',pylab.power(10,pylab.median(treatment_vals) - pylab.median(control_vals)))
    print "Finished median correction..."

sheet.close()
for f in treatments.values():
    f.close()
for f in controls.values():
    f.close()

after = time.time()
print "peak extraction took %.3f seconds" % (after-before)

sys.exit()
