# Supplementary material for: multiplierz: an extensible API based desktop environment for proteomics data analysis
Source: BMC Bioinformatics. 2009 Oct 29;10:364. doi: 10.1186/1471-2105-10-364 (PMC2774704; doi:10.1186/1471-2105-10-364)
Supplement: Additional file 2 — .mz Scripts for Developing Custom Algorithms. This compressed file contains all .mz scripts described in the manuscript in addition to a few other useful scripts. Descriptions.pdf contains a brief description of each script. [file 1471-2105-10-364-S2.zip › mzScripts/FDR.mz]

##This script calculates the false discovery rate per score threshold using a forward and reverse database search.

from Scripting import mzSheet

#Collect data from sheets
forward_file = mzGUI.file_chooser("Select forward sheet", wildcard="*.xls")
forward_sheet = mzSheet(forward_file)
forward_scores = []
for row in forward_sheet:
    forward_scores.append(row.pep_score)
forward_scores.sort(reverse=True)
forward_sheet.close()

reverse_sheet = mzSheet(mzGUI.file_chooser("Select reverse sheet", wildcard="*.xls"))
reverse_scores = []
for row in reverse_sheet:
    reverse_scores.append(row.pep_score)
reverse_sheet.close()
reverse_scores.sort()

#calculate FDR per forward sheet score
fdr_per_score = {}
fdr_1 = "-"
fdr_2 = "-"
fdr_5 = "-"
for f_score in forward_scores:
    f_count = len([s for s in forward_scores if s >= f_score])
    r_count = len([s for s in reverse_scores if s >= f_score])
    fdr = float(r_count) / (f_count + r_count)
    fdr_per_score[f_score] = fdr
    if fdr:
        if fdr <= 0.01:
            fdr_1 = "%0.2f" % f_score
        elif fdr <= 0.02:
            fdr_2 = "%0.2f" % f_score
        elif fdr <= 0.05:
            fdr_5 = "%0.2f" % f_score

#write FDR back into forward sheet
forward_sheet = mzSheet(forward_file)
forward_sheet.add_column("FDR")
for row in forward_sheet:
    score = row.pep_score
    row["FDR"] = fdr_per_score[score]
    forward_sheet.add_row(row)
forward_sheet.close()


mzGUI.alerts(" 1 Per FDR: %s \n 2 Per FDR: %s \n 5 Per FDR: %s \n" % (fdr_1, fdr_2, fdr_5))
