# Supplementary material for: multiplierz: an extensible API based desktop environment for proteomics data analysis
Source: BMC Bioinformatics. 2009 Oct 29;10:364. doi: 10.1186/1471-2105-10-364 (PMC2774704; doi:10.1186/1471-2105-10-364)
Supplement: Additional file 2 — .mz Scripts for Developing Custom Algorithms. This compressed file contains all .mz scripts described in the manuscript in addition to a few other useful scripts. Descriptions.pdf contains a brief description of each script. [file 1471-2105-10-364-S2.zip › mzScripts/Label Free.xls]

## Sheet: Data
Accession	Protein Description	Ratio	p-value	N	example	expected
HBA_BOVIN	Hemoglobin subunit alpha (Hemoglobin alpha chain) (Alpha-globin)	0.104357	0.00768579	9	0.104357	0.0909091
ENO1_YEAST	Enolase 1 (EC 4.2.1.11) (2-phosphoglycerate dehydratase 1)	0.199357	0.000654958	15	0.199357	0.2
ALBU_BOVIN	Serum albumin precursor (Allergen Bos d 6) (BSA)	0.95339	0.569494	16	0.959811	1
PYGM_RABIT	Glycogen phosphorylase, muscle form (Myophosphorylase)...	2.2941	3.98847e-10	53	2.2941	2
ADH1_YEAST	Alcohol dehydrogenase 1 (Alcohol dehydrogenase I) (YADH-1)	5.27615	0.000437777	16	5.48132	5
