# Supplementary material for: multiplierz: an extensible API based desktop environment for proteomics data analysis
Source: BMC Bioinformatics. 2009 Oct 29;10:364. doi: 10.1186/1471-2105-10-364 (PMC2774704; doi:10.1186/1471-2105-10-364)
Supplement: Additional file 2 — .mz Scripts for Developing Custom Algorithms. This compressed file contains all .mz scripts described in the manuscript in addition to a few other useful scripts. Descriptions.pdf contains a brief description of each script. [file 1471-2105-10-364-S2.zip › mzScripts/prot_annot.mz]

import sys
import pylab
import pickle
import raw
from scipy import stats
from math import pow, floor

from mzDirs import myData

min_peptides = 1
min_quant_events = 3

def draw_protein(dst_sheet,dst_row,prev_prot,prev_desc,prev_ratios):
    pylab.clf()
    prev_ratios.sort()
    (min_ratio,min_ratio_row) = prev_ratios[0]
    (median_ratio,median_ratio_row) = prev_ratios[int(floor(len(prev_ratios)/2))]
    (max_ratio,max_ratio_row) = prev_ratios[-1]
    ratios = [x for (x,y) in prev_ratios]
    dst_sheet.acc(dst_row,prev_prot)
    dst_sheet.prot_desc(dst_row,prev_desc)
    dst_sheet.cell_value(dst_row,"Ratio",pow(2.0,pylab.median(ratios)))
    pylab.boxplot(ratios,1,'gD')
    the_path = os.path.join(myData,"tempPNG","box_%d.PNG"%dst_row)
    pylab.savefig(the_path,dpi=48)
    dst_sheet.add_image_comment(dst_row,"Ratio",the_path,height=192,width=256)
    dst_sheet.cell_value(dst_row,"p-value",stats.wilcoxon(ratios)[1])
    dst_sheet.cell_value(dst_row,"N",len(prev_ratios))
    dst_sheet.cell_value(dst_row,"min",pow(2.0,min_ratio))
    the_path = os.path.join(myData,"tempPNG","%d.PNG"%min_ratio_row)
    dst_sheet.add_image_comment(dst_row,"min",the_path,height=256,width=341)

    dst_sheet.cell_value(dst_row,"typical",pow(2.0,median_ratio))
    the_path = os.path.join(myData,"tempPNG","%d.PNG"%median_ratio_row)
    dst_sheet.add_image_comment(dst_row,"typical",the_path,height=256,width=341)

    dst_sheet.cell_value(dst_row,"max",pow(2.0,max_ratio))
    the_path = os.path.join(myData,"tempPNG","%d.PNG"%max_ratio_row)
    dst_sheet.add_image_comment(dst_row,"max",the_path,height=256,width=341)

src_sheetname = mzGUI.file_chooser("Choose spreadsheet:",wildcard="*.xls")
src_sheet = mzSpreadsheet.mzSheet(src_sheetname)
dst_sheet = mzSpreadsheet.mzSheet(src_sheetname[:-4]+"_proteins.xls")

dst_sheet.add_column("Accession Number")
dst_sheet.add_column("Protein Description")
dst_sheet.add_column("Ratio")
dst_sheet.add_column("p-value")
dst_sheet.add_column("N")
dst_sheet.add_column("min")
dst_sheet.add_column("typical")
dst_sheet.add_column("max")

prev_prot = "BLAH"
prev_desc = "BLAH BLAH"
prev_ratios = [(1.0,0)]
peptides = set([])
dst_row = 1
for row in range(2, src_sheet.num_rows() + 1):
    prot = src_sheet.acc(row)
    seq = src_sheet.seq(row)
    prot_desc = src_sheet.prot_desc(row)
    ratio = pylab.log2(float(src_sheet.cell_value(row,"Ratio")))
    if prot != prev_prot:
        if len(prev_ratios) >= min_quant_events:
            if len(peptides) >= min_peptides:
               dst_row += 1
               draw_protein(dst_sheet,dst_row,prev_prot,prev_desc,prev_ratios)
            else:
                if prev_prot != "BLAH":
                   print "%s has less than %d distinct peptides..." % (prev_prot,min_peptides)
        else:
            if prev_prot != "BLAH":
                print "%s has less than %d feature indicating a ratio of %.2f" % (prev_prot,min_quant_events,prev_ratios[0][0])
        prev_ratios = []
        peptides = set([])
    prev_prot = prot
    prev_desc = prot_desc
    prev_ratios.append((ratio,row))
    peptides.add(seq)

if len(prev_ratios) >= min_quant_events:
    if len(peptides) >= min_peptides:
        dst_row += 1
        draw_protein(dst_sheet,dst_row,prev_prot,prev_desc,prev_ratios)

dst_sheet.close()
src_sheet.close()
