# Supplementary material for: multiplierz: an extensible API based desktop environment for proteomics data analysis
Source: BMC Bioinformatics. 2009 Oct 29;10:364. doi: 10.1186/1471-2105-10-364 (PMC2774704; doi:10.1186/1471-2105-10-364)
Supplement: Additional file 2 — .mz Scripts for Developing Custom Algorithms. This compressed file contains all .mz scripts described in the manuscript in addition to a few other useful scripts. Descriptions.pdf contains a brief description of each script. [file 1471-2105-10-364-S2.zip › mzScripts/QSTAR_recalibration.mz]

# This script corresponds to the second script described in the
# "Automated Quality Control of Mass Spectrometer Instrument Performance."
# section of the manucript

def recalibration(file_name, slope=0, intercept=0):
    def calibrate_mz(mz):
        """ This function returns a mass adjusted mz value

        """
        
        error = mz*slope + intercept
        calibrated_mz = mz - error
        return calibrated_mz

    def calibrate_spectrum(scan):
        """ This function returns a new calibrated spectrum

        """

        calibrated_scan = [(calibrate_mz(mz), intensity) for mz, intensity in scan]
        return calibrated_scan
        
    def write_mgf(file_name, scans):
        """This function writes a set of scans into a new mgf file

        """
        
        out = file(file_name,'w')        
        print >> out, "MASS=Monoisotopic"
        print >> out, "SEARCH=MIS"

        for title, pep_mass, charge, scan in scans:
            print >> out, "BEGIN IONS"
            print >> out, "PEPMASS=%.5f" % pep_mass
            print >> out, "CHARGE=%d+" % charge
            print >> out, "TITLE=%s" % title
            
            for (mz, intensity) in scan:
                print >> out, "%.4f\t%d" % (mz, intensity)
                
            print >> out, "END IONS\n"

    #Ensure that parameters are indeed numbers
    slope = float(slope)
    intercept = float(intercept)

    import mascot
    mgf_data = mascot.parse_mgf(file_name)
    print "Finished parsing MGF"
    scans = []

    for i in range(1, int(mgf_data['queryCount'])+1):
        title = mgf_data['Query%d'%i]['TITLE']
        pep_mass = float(mgf_data['Query%d'%i]['PEPMASS'])
        charge = int(mgf_data['Query%d'%i]['CHARGE'][:-1])
        calibrated_pep_mass = calibrate_mz(pep_mass)

        cur_scan = [(float(mz), float(intensity)) for mz,intensity in [peak.split(":") for peak in mgf_data['Query%d'%i]['IONSTRING'].split(",")]]
        calibrated_scan = calibrate_spectrum(cur_scan)

        calibrated_mgf_scan = [title, calibrated_pep_mass, charge, calibrated_scan]
        scans.append(calibrated_mgf_scan)

    print "Corrected all scans"
    
    filtered_mgf_file_name = file_name[:-3] + "calibrated.mgf"
    write_mgf(filtered_mgf_file_name, scans)
    print "Finished writing new MGF"


#Initialize and Setup Form GUI, Form calls recalibration() when submit button is clicked
app = mzGUI.mzApp()

items = [("File", "    Choose MGF File:", "file_name", ""),
         ("Text", "    slope:", "slope", "0.00024"),
         ("Text", "    intercept:", "intercept", "0.000828"),      
         ]


gui_frame = mzGUI.mzForm(title="QSTAR Recalibration", items=items, function=recalibration)
gui_frame.Show(1)
app.launch()

        
