# Supplementary material for: multiplierz: an extensible API based desktop environment for proteomics data analysis
Source: BMC Bioinformatics. 2009 Oct 29;10:364. doi: 10.1186/1471-2105-10-364 (PMC2774704; doi:10.1186/1471-2105-10-364)
Supplement: Additional file 2 — .mz Scripts for Developing Custom Algorithms. This compressed file contains all .mz scripts described in the manuscript in addition to a few other useful scripts. Descriptions.pdf contains a brief description of each script. [file 1471-2105-10-364-S2.zip › mzScripts/rev_db.mz]

#choose input fasta file using GUI
fasta_file = mzGUI.file_chooser("Select input FASTA file:")

#generate reverse fasta file name
fasta_file_dir = os.path.dirname(fasta_file)
fasta_file_base = os.path.basename(fasta_file)
rev_fasta_file = os.path.join(fasta_file_dir, "rev_%s" % fasta_file_base)

#parse the FASTA file and return generator to iterate
fasta_generator = mzFunctions.parse_fasta(fasta_file)

#reverse each sequence and save in new dictionary

for header, seq in fasta_generator:
    rev_seq = seq[::-1]  #pythonic way for reversing a string
    rev_header = "rev_" + header
    #write fasta file
    mzFunctions.write_fasta({rev_header: rev_seq}, rev_fasta_file, write_mode='a')

mzGUI.alerts('Done')
