# Supplementary material for: multiplierz: an extensible API based desktop environment for proteomics data analysis
Source: BMC Bioinformatics. 2009 Oct 29;10:364. doi: 10.1186/1471-2105-10-364 (PMC2774704; doi:10.1186/1471-2105-10-364)
Supplement: Additional file 2 — .mz Scripts for Developing Custom Algorithms. This compressed file contains all .mz scripts described in the manuscript in addition to a few other useful scripts. Descriptions.pdf contains a brief description of each script. [file 1471-2105-10-364-S2.zip › mzScripts/ric_draw_app.mz]

app = mzGUI.mzApp()

items = [("File", "    Choose Peak File:", "peak_file", ""),
         ("Text", "    Enter Start Time (mins):", "start_time", "23.0"),
         ("Text", "    Enter End Time (mins):", "end_time", "24.0"),
         ("Text", "    Enter Start mz (amu):", "start_mz", "403.28"),
         ("Text", "    Enter End mz (amu):", "end_mz", "403.30"),
         ]


def sm_func(peak_file, start_time, end_time, start_mz, end_mz):
    import fit
    from scipy import mean, median
    import math

    start_time = float(start_time)
    end_time = float(end_time)
    start_mz = float(start_mz)
    end_mz = float(end_mz)    

    myPeakFile = mzAPI.mzFile(peak_file)

    #Plot RIC    
    ric = myPeakFile.ric(start_time, end_time, start_mz , end_mz)
    msTimes = [x for (x,y) in ric]

    x1 = [x for (x,y) in ric]        
    y1 = [y for (x,y) in ric]        

    (f,p,R2) = fit.fit_data(data=ric, parameters=[mean(y1), median(x1), 0.3, 0], function=fit.gauss)
    #Use integral o gaussian
    a = float(p[0])
    c = float(p[2])
    peakArea = abs(a * c * 100 * math.sqrt(math.pi))

    #RIC        
    plot_frame = mzGUI.mzPlot()
    plot_frame.draw_ric(ric, fit=f)
    plot_frame.Show(1)    

    myPeakFile.close()    

        
        
    

mainFrame = mzGUI.mzForm(title="RIC Draw App", items=items, function=sm_func)
mainFrame.Show(1)
app.launch()
