# Supplementary material for: multiplierz: an extensible API based desktop environment for proteomics data analysis
Source: BMC Bioinformatics. 2009 Oct 29;10:364. doi: 10.1186/1471-2105-10-364 (PMC2774704; doi:10.1186/1471-2105-10-364)
Supplement: Additional file 5 — Example multiplierz Spreadsheet. This is a Microsoft Excel spreadsheet report generated by multiplierz. This is the multiplierz report described in Figure 2. Hover on cell comments to view the embedded images. [file 1471-2105-10-364-S5.xls]

## Sheet: Data
File	Peptide	m/z	z	Peak Intensity	Peak Width	Score	Accession	Protein Description	MS2 Time	Peak Time	Filter Key	Peptide Sequence	Variable Modifications	Spectrum Description	mz	Charge
Large.RAW	AAEDDEDDDVDTK	719.282	2	1.21248e+06	0.121736	92.84	IPI00015550	Prothymosin alpha	9.55029	9.60725	AAEDDEDDDVDTK|None	AAEDDEDDDVDTK		05-Jan-07_Big_F295.1372.1372.2.dta	719.282	2
Small.RAW	AAEDDEDDDVDTK	719.285	2	1.79713e+07	0.115642	99.42	IPI00015550	Prothymosin alpha	52.6069	52.6637	AAEDDEDDDVDTK|None	AAEDDEDDDVDTK		AM_2006DEC28_chromoamni_SMALL_F0.6004.6004.2.dta	719.285	2
Large.RAW	AAVEEGIVLGGGCALLR	842.964	2	169064	0.183702	51.9	IPI00472102	60 kDa heat shock protein, mitochondrial precursor	24.907	24.7911	AAVEEGIVLGGGCALLR|None	AAVEEGIVLGGGCALLR		05-Jan-07_Big_F295.4753.4753.2.dta	842.964	2
Small.RAW	AAVEEGIVLGGGCALLR	842.966	2	5828942	0.103416	96.22	IPI00472102	60 kDa heat shock protein, mitochondrial precursor	79.7715	79.7532	AAVEEGIVLGGGCALLR|None	AAVEEGIVLGGGCALLR		AM_2006DEC28_chromoamni_SMALL_F0.11957.11957.2.dta	842.966	2
Large.RAW	AAVPSGASTGIYEALELR	902.982	2	437943	0.204658	126.57	IPI00465248	Alpha enolase	25.6582	25.6421	AAVPSGASTGIYEALELR|None	AAVPSGASTGIYEALELR		05-Jan-07_Big_F295.4908.4908.2.dta	902.982	2
Small.RAW	AAVPSGASTGIYEALELR	902.987	2	13234679	0.161028	92.48	IPI00465248	Alpha enolase	80.8496	80.9333	AAVPSGASTGIYEALELR|None	AAVPSGASTGIYEALELR		AM_2006DEC28_chromoamni_SMALL_F0.12177.12180.2.dta	902.987	2
Large.RAW	AELNEFLTR	546.793	2	273837	0.18903	48.6	IPI00011253	40S ribosomal protein S3	21.2314	21.2604	AELNEFLTR|None	AELNEFLTR		05-Jan-07_Big_F295.3971.3971.2.dta	546.793	2
Small.RAW	AELNEFLTR	546.795	2	2.71963e+06	0.161584	60.04	IPI00011253	40S ribosomal protein S3	73.4156	73.3973	AELNEFLTR|None	AELNEFLTR		AM_2006DEC28_chromoamni_SMALL_F0.10629.10629.2.dta	546.795	2
Large.RAW	AGFAGDDAPR	488.731	2	6.38861e+06	0.179877	77.97	IPI00021439	Actin, cytoplasmic 1	12.5836	12.712	AGFAGDDAPR|None	AGFAGDDAPR		05-Jan-07_Big_F295.2060.2060.2.dta	488.731	2
Small.RAW	AGFAGDDAPR	488.734	2	2.79661e+07	0.197738	73.78	IPI00021439	Actin, cytoplasmic 1	57.9276	57.9185	AGFAGDDAPR|None	AGFAGDDAPR		AM_2006DEC28_chromoamni_SMALL_F0.7219.7219.2.dta	488.734	2
Large.RAW	AGLQFPVGR	472.773	2	1.05372e+07	0.249076	62.67	IPI00026272	Histone H2A.m	19.85	20.0603	AGLQFPVGR|None	AGLQFPVGR		05-Jan-07_Big_F295.3675.3675.2.dta	472.773	2
Small.RAW	AGLQFPVGR	472.775	2	3.87642e+07	0.278845	68.06	IPI00031562	Histone H2A	70.7028	70.8334	AGLQFPVGR|None	AGLQFPVGR		AM_2006DEC28_chromoamni_SMALL_F0.10053.10053.2.dta	472.775	2
Large.RAW	AGNLGGGVVTIER	621.848	2	254753	0.172793	65.8	IPI00219153	60S ribosomal protein L22	17.6945	17.7278	AGNLGGGVVTIER|None	AGNLGGGVVTIER		05-Jan-07_Big_F295.3202.3202.2.dta	621.848	2
Small.RAW	AGNLGGGVVTIER	621.85	2	2530815	0.171004	75.57	IPI00219153	60S ribosomal protein L22	66.7643	66.6621	AGNLGGGVVTIER|None	AGNLGGGVVTIER		AM_2006DEC28_chromoamni_SMALL_F0.9192.9192.2.dta	621.85	2
Large.RAW	AIADTGANVVVTGGK	686.88	2	126236	0.187275	72.14	IPI00302925	T-complex protein 1, theta subunit	15.7562	15.7177	AIADTGANVVVTGGK|None	AIADTGANVVVTGGK		05-Jan-07_Big_F295.2770.2770.2.dta	686.88	2
Small.RAW	AIADTGANVVVTGGK	686.882	2	1.78181e+06	0.143657	105.24	IPI00302925	T-complex protein 1, theta subunit	63.2228	63.196	AIADTGANVVVTGGK|None	AIADTGANVVVTGGK		AM_2006DEC28_chromoamni_SMALL_F0.8407.8407.2.dta	686.882	2
Large.RAW	ALAAAGYDVEK	554.291	2	1.98258e+06	0.167218	74.13	IPI00217467	Histone H1.4	15.2213	15.2842	ALAAAGYDVEK|None	ALAAAGYDVEK		05-Jan-07_Big_F295.2651.2651.2.dta	554.291	2
Small.RAW	ALAAAGYDVEK	554.295	2	1.16788e+07	0.14525	59.84	IPI00217467	Histone H1.4	62.2103	62.2663	ALAAAGYDVEK|None	ALAAAGYDVEK		AM_2006DEC28_chromoamni_SMALL_F0.8180.8180.2.dta	554.295	2
Large.RAW	ALAAGGYDVEK	547.283	2	2.82961e+06	0.153132	68.99	IPI00217468	Histone H1.5	14.7232	14.7826	ALAAGGYDVEK|None	ALAAGGYDVEK		05-Jan-07_Big_F295.2539.2539.2.dta	547.283	2
Small.RAW	ALAAGGYDVEK	547.286	2	1.45575e+07	0.134925	62.22	IPI00217468	Histone H1.5	61.2711	61.3326	ALAAGGYDVEK|None	ALAAGGYDVEK		AM_2006DEC28_chromoamni_SMALL_F0.7971.7971.2.dta	547.286	2
Large.RAW	ALANSLACQGK	566.796	2	863789	0.180761	63.81	IPI00465439	Fructose-bisphosphate aldolase A	13.5739	13.6365	ALANSLACQGK|None	ALANSLACQGK		05-Jan-07_Big_F295.2283.2283.2.dta	566.796	2
Small.RAW	ALANSLACQGK	566.799	2	6997641	0.126953	71.04	IPI00465439	Fructose-bisphosphate aldolase A	59.6368	59.6877	ALANSLACQGK|None	ALANSLACQGK		AM_2006DEC28_chromoamni_SMALL_F0.7605.7605.2.dta	566.799	2
Large.RAW	ALESPERPFLAILGGAK	590.342	3	486859	0.266204	48.18	IPI00169383	Phosphoglycerate kinase 1	26.2786	26.4075	ALESPERPFLAILGGAK|None	ALESPERPFLAILGGAK		05-Jan-07_Big_F295.5036.5036.3.dta	590.342	3
Small.RAW	ALESPERPFLAILGGAK	590.345	3	5769261	0.194895	56.57	IPI00169383	Phosphoglycerate kinase 1	81.6497	81.636	ALESPERPFLAILGGAK|None	ALESPERPFLAILGGAK		AM_2006DEC28_chromoamni_SMALL_F0.12340.12340.3.dta	590.345	3
Large.RAW	ALGQNPTNAEVLK	677.874	2	165395	0.153705	50.45	IPI00066374	Smooth muScle and non-muScle myoSin alkali light chain iSoform 4	16.1753	16.1483	ALGQNPTNAEVLK|None	ALGQNPTNAEVLK		05-Jan-07_Big_F295.2863.2863.2.dta	677.874	2
Small.RAW	ALGQNPTNAEVLK	677.878	2	1.54385e+06	0.104778	62.47	IPI00335168	Smooth muScle and non-muScle myoSin alkali light chain iSoform 1	63.8357	63.8439	ALGQNPTNAEVLK|None	ALGQNPTNAEVLK		AM_2006DEC28_chromoamni_SMALL_F0.8544.8548.2.dta	677.878	2
Large.RAW	APEPHVEEDDDDELDSK	647.276	3	270993	0.183577	47.43	IPI00003817	Rho GDP-dissociation inhibitor 2	13.68	13.6365	APEPHVEEDDDDELDSK|None	APEPHVEEDDDDELDSK		05-Jan-07_Big_F295.2307.2307.3.dta	647.276	3
Small.RAW	APEPHVEEDDDDELDSK	647.279	3	2.52676e+06	0.153237	73.99	IPI00003817	Rho GDP-dissociation inhibitor 2	59.147	59.1869	APEPHVEEDDDDELDSK|None	APEPHVEEDDDDELDSK		AM_2006DEC28_chromoamni_SMALL_F0.7496.7496.3.dta	647.279	3
Large.RAW	APILIATDVASR	613.861	2	276831	0.156294	56.46	IPI00017617	Probable RNA-dependent helicase p68	20.322	20.2824	APILIATDVASR|None	APILIATDVASR		05-Jan-07_Big_F295.3778.3778.2.dta	613.861	2
Small.RAW	APILIATDVASR	613.867	2	2.13724e+06	0.135641	74.95	IPI00017617	Probable RNA-dependent helicase p68	71.6115	71.6683	APILIATDVASR|None	APILIATDVASR		AM_2006DEC28_chromoamni_SMALL_F0.10245.10245.2.dta	613.867	2
Large.RAW	AQAAAPASVPAQAPK	689.382	2	213974	0.154728	65.22	IPI00173589	PREDICTED: similar to 60S ribosomal protein L29 (Cell surface heparin binding protein H	12.752	12.712	AQAAAPASVPAQAPK|None	AQAAAPASVPAQAPK		05-Jan-07_Big_F295.2098.2098.2.dta	689.382	2
Small.RAW	AQAAAPASVPAQAPK	689.385	2	2.12082e+06	0.143411	97.31	IPI00173589	PREDICTED: similar to 60S ribosomal protein L29 (Cell surface heparin binding protein H	57.6531	57.7066	AQAAAPASVPAQAPK|None	AQAAAPASVPAQAPK		AM_2006DEC28_chromoamni_SMALL_F0.7157.7157.2.dta	689.385	2
Large.RAW	AQQELEEQTR	616.301	2	217321	0.16546	70.89	IPI00219365	Moesin	10.6602	10.6642	AQQELEEQTR|None	AQQELEEQTR		05-Jan-07_Big_F295.1625.1625.2.dta	616.301	2
Small.RAW	AQQELEEQTR	616.304	2	3.18979e+06	0.120025	63.95	IPI00219365	Moesin	54.5356	54.5473	AQQELEEQTR|None	AQQELEEQTR		AM_2006DEC28_chromoamni_SMALL_F0.6447.6447.2.dta	616.304	2
Large.RAW	AVFVDLEPTVIDEVR	851.462	2	874334	0.22048	76.47	IPI00387144	Tubulin alpha-ubiquitous chain	26.9475	27.0146	AVFVDLEPTVIDEVR|None	AVFVDLEPTVIDEVR		05-Jan-07_Big_F295.5171.5171.2.dta	851.462	2
Small.RAW	AVFVDLEPTVIDEVR	851.467	2	16645403	0.130877	87.53	IPI00387144	Tubulin alpha-ubiquitous chain	82.6262	82.6542	AVFVDLEPTVIDEVR|None	AVFVDLEPTVIDEVR		AM_2006DEC28_chromoamni_SMALL_F0.12540.12540.2.dta	851.467	2
Large.RAW	DAGTIAGLNVLR	600.345	2	875679	0.205424	62.22	IPI00003865	Splice Isoform 1 of Heat shock cognate 71 kDa protein	22.7364	22.8286	DAGTIAGLNVLR|None	DAGTIAGLNVLR		05-Jan-07_Big_F295.4294.4294.2.dta	600.345	2
Small.RAW	DAGTIAGLNVLR	600.349	2	8893025	0.158272	94.46	IPI00003865	Splice Isoform 1 of Heat shock cognate 71 kDa protein	76.5485	76.6015	DAGTIAGLNVLR|None	DAGTIAGLNVLR		AM_2006DEC28_chromoamni_SMALL_F0.11286.11286.2.dta	600.349	2
Large.RAW	DCVGPEVEK	516.74	2	377564	0.196882	48.17	IPI00169383	Phosphoglycerate kinase 1	11.8075	11.8624	DCVGPEVEK|None	DCVGPEVEK		05-Jan-07_Big_F295.1884.1884.2.dta	516.74	2
Small.RAW	DCVGPEVEK	516.742	2	2.55735e+06	0.145771	48.96	IPI00169383	Phosphoglycerate kinase 1	56.6127	56.6542	DCVGPEVEK|None	DCVGPEVEK		AM_2006DEC28_chromoamni_SMALL_F0.6920.6920.2.dta	516.742	2
Large.RAW	DEILPTTPISEQK	735.892	2	219364	0.17939	51.95	IPI00011253	40S ribosomal protein S3	19.3785	19.4027	DEILPTTPISEQK|None	DEILPTTPISEQK		05-Jan-07_Big_F295.3572.3572.2.dta	735.892	2
Small.RAW	DEILPTTPISEQK	735.897	2	1.75786e+06	0.229582	81.2	IPI00011253	40S ribosomal protein S3	69.9017	70.0217	DEILPTTPISEQK|None	DEILPTTPISEQK		AM_2006DEC28_chromoamni_SMALL_F0.9879.9879.2.dta	735.897	2
Large.RAW	DICNDVLSLLEK	709.87	2	298847	0.21337	65.11	IPI00021263	14-3-3 protein zeta/delta	31.2439	31.3511	DICNDVLSLLEK|None	DICNDVLSLLEK		05-Jan-07_Big_F295.6004.6004.2.dta	709.87	2
Small.RAW	DICNDVLSLLEK	709.874	2	7.0501e+06	0.119724	67.95	IPI00021263	14-3-3 protein zeta/delta	88.1878	88.2445	DICNDVLSLLEK|None	DICNDVLSLLEK		AM_2006DEC28_chromoamni_SMALL_F0.13654.13654.2.dta	709.874	2
Large.RAW	DLTTAGAVTQCYR	728.354	2	191654	0.140718	63.3	IPI00026202	60S ribosomal protein L18a	17.0541	17.0115	DLTTAGAVTQCYR|None	DLTTAGAVTQCYR		05-Jan-07_Big_F295.3059.3059.2.dta	728.354	2
Small.RAW	DLTTAGAVTQCYR	728.359	2	2.40208e+06	0.11282	87.62	IPI00026202	60S ribosomal protein L18a	65.38	65.3661	DLTTAGAVTQCYR|None	DLTTAGAVTQCYR		AM_2006DEC28_chromoamni_SMALL_F0.8884.8884.2.dta	728.359	2
Large.RAW	DNIQGITKPAIR	442.593	3	5.58378e+06	0.19408	41.32	IPI00453473	Histone H4	15.2945	15.3563	DNIQGITKPAIR|None	DNIQGITKPAIR		05-Jan-07_Big_F295.2667.2667.3.dta	442.593	3
Small.RAW	DNIQGITKPAIR	663.387	2	6793957	0.161185	59.44	IPI00453473	Histone H4	62.2225	62.2663	DNIQGITKPAIR|None	DNIQGITKPAIR		AM_2006DEC28_chromoamni_SMALL_F0.8183.8183.2.dta	663.387	2
Large.RAW	DSLLQDGEFSMDLR	813.383	2	642311	0.180846	80.43	IPI00216691	Profilin-1	26.1297	26.25	DSLLQDGEFSMDLR|None	DSLLQDGEFSMDLR		05-Jan-07_Big_F295.5005.5005.2.dta	813.383	2
Small.RAW	DSLLQDGEFSMDLR	813.389	2	13381178	0.145911	114.14	IPI00216691	Profilin-1	81.6451	81.636	DSLLQDGEFSMDLR|None	DSLLQDGEFSMDLR		AM_2006DEC28_chromoamni_SMALL_F0.12339.12339.2.dta	813.389	2
Large.RAW	DSYVGDEAQSK	599.768	2	3.96764e+06	0.178589	68.92	IPI00021439	Actin, cytoplasmic 1	10.958	11.0147	DSYVGDEAQSK|None	DSYVGDEAQSK		05-Jan-07_Big_F295.1692.1692.2.dta	599.768	2
Small.RAW	DSYVGDEAQSK	599.771	2	3.98354e+07	0.144375	68.24	IPI00021439	Actin, cytoplasmic 1	55.1815	55.243	DSYVGDEAQSK|None	DSYVGDEAQSK		AM_2006DEC28_chromoamni_SMALL_F0.6595.6595.2.dta	599.771	2
Large.RAW	DYNVTANSK	506.244	2	475978	0.161088	56.7	IPI00217966	L-lactate dehydrogenase A chain	10.8884	10.8734	DYNVTANSK|None	DYNVTANSK		05-Jan-07_Big_F295.1676.1676.2.dta	506.244	2
Small.RAW	DYNVTANSK	506.246	2	3.62973e+06	0.0996861	58.09	IPI00217966	L-lactate dehydrogenase A chain	55.0508	55.0334	DYNVTANSK|None	DYNVTANSK		AM_2006DEC28_chromoamni_SMALL_F0.6565.6565.2.dta	506.246	2
Large.RAW	EAGGGGVGGPGAK	507.257	2	170598	0.168212	73.25	IPI00410693	Splice Isoform 1 of Plasminogen activator inhibitor 1 RNA-binding protein	7.57747	7.63149	EAGGGGVGGPGAK|None	EAGGGGVGGPGAK		05-Jan-07_Big_F295.924.924.2.dta	507.257	2
Small.RAW	EAGGGGVGGPGAK	507.259	2	939277	0.16285	71.23	IPI00410693	Splice Isoform 1 of Plasminogen activator inhibitor 1 RNA-binding protein	50.1754	50.1483	EAGGGGVGGPGAK|None	EAGGGGVGGPGAK		AM_2006DEC28_chromoamni_SMALL_F0.5447.5447.2.dta	507.259	2
Large.RAW	EDQTEYLEER	656.292	2	551253	0.194793	74.74	IPI00414676	Heat shock protein HSP 90-beta	15.0543	15.1382	EDQTEYLEER|None	EDQTEYLEER		05-Jan-07_Big_F295.2615.2619.2.dta	656.292	2
Small.RAW	EDQTEYLEER	656.295	2	6.36467e+06	0.139066	74.99	IPI00414676	Heat shock protein HSP 90-beta	61.9256	61.9808	EDQTEYLEER|None	EDQTEYLEER		AM_2006DEC28_chromoamni_SMALL_F0.8117.8117.2.dta	656.295	2
Large.RAW	EEASGSSVTAEEAK	697.82	2	50254.5	0.177487	86.18	IPI00220834	ATP-dependent DNA helicase II, 80 kDa subunit	10.2306	10.1686	EEASGSSVTAEEAK|None	EEASGSSVTAEEAK		05-Jan-07_Big_F295.1528.1528.2.dta	697.82	2
Small.RAW	EEASGSSVTAEEAK	697.823	2	939659	0.0937975	106.19	IPI00220834	ATP-dependent DNA helicase II, 80 kDa subunit	53.5843	53.5703	EEASGSSVTAEEAK|None	EEASGSSVTAEEAK		AM_2006DEC28_chromoamni_SMALL_F0.6228.6228.2.dta	697.823	2
Large.RAW	EHALLAYTLGVK	438.923	3	1.42113e+06	0.206382	41.82	IPI00025447	Elongation factor 1-alpha 1	21.2706	21.2604	EHALLAYTLGVK|None	EHALLAYTLGVK		05-Jan-07_Big_F295.3979.3979.3.dta	438.923	3
Small.RAW	EHALLAYTLGVK	438.925	3	7.68428e+06	0.208827	43.22	IPI00025447	Elongation factor 1-alpha 1	73.182	73.248	EHALLAYTLGVK|None	EHALLAYTLGVK		AM_2006DEC28_chromoamni_SMALL_F0.10579.10579.3.dta	438.925	3
Large.RAW	EILGTAQSVGCNVDGR	838.412	2	132147	0.177994	51.91	IPI00024933	60S ribosomal protein L12	17.5048	17.3716	EILGTAQSVGCNVDGR|None	EILGTAQSVGCNVDGR		05-Jan-07_Big_F295.3160.3160.2.dta	838.412	2
Small.RAW	EILGTAQSVGCNVDGR	838.416	2	3.32427e+06	0.108911	105.03	IPI00024933	60S ribosomal protein L12	66.172	66.1589	EILGTAQSVGCNVDGR|None	EILGTAQSVGCNVDGR		AM_2006DEC28_chromoamni_SMALL_F0.9060.9060.2.dta	838.416	2
Large.RAW	EITALAPSTMK -- M10: Oxidation;	589.314	2	790178	0.201751	55.01	IPI00021439	Actin, cytoplasmic 1	15.0061	15.0662	EITALAPSTMK|Oxidation (M)	EITALAPSTMK	M10: Oxidation;	05-Jan-07_Big_F295.2603.2603.2.dta	589.314	2
Small.RAW	EITALAPSTMK -- M10: Oxidation;	589.317	2	4.33122e+06	0.170168	63.11	IPI00021439	Actin, cytoplasmic 1	62.2184	62.1967	EITALAPSTMK|Oxidation (M)	EITALAPSTMK	M10: Oxidation;	AM_2006DEC28_chromoamni_SMALL_F0.8182.8182.2.dta	589.317	2
Large.RAW	EIVHIQAGQCGNQIGAK	608.317	3	1.39142e+06	0.174282	46.76	IPI00011654	Tubulin beta-2 chain	15.2988	15.2842	EIVHIQAGQCGNQIGAK|None	EIVHIQAGQCGNQIGAK		05-Jan-07_Big_F295.2668.2668.3.dta	608.317	3
Small.RAW	EIVHIQAGQCGNQIGAK	608.32	3	7.86604e+06	0.115583	65.53	IPI00011654	Tubulin beta-2 chain	61.9947	61.9077	EIVHIQAGQCGNQIGAK|None	EIVHIQAGQCGNQIGAK		AM_2006DEC28_chromoamni_SMALL_F0.8132.8132.3.dta	608.32	3
Large.RAW	EIVHLQAGQCGNQIGAK	608.317	3	1.39142e+06	0.174282	46.76	IPI00007752	Tubulin beta-? chain	15.2988	15.2842	EIVHLQAGQCGNQIGAK|None	EIVHLQAGQCGNQIGAK		05-Jan-07_Big_F295.2668.2668.3.dta	608.317	3
Small.RAW	EIVHLQAGQCGNQIGAK	608.32	3	7.86604e+06	0.115583	65.53	IPI00007752	Tubulin beta-? chain	61.9947	61.9077	EIVHLQAGQCGNQIGAK|None	EIVHLQAGQCGNQIGAK		AM_2006DEC28_chromoamni_SMALL_F0.8132.8132.3.dta	608.32	3
Large.RAW	ELAEDGYSGVEVR	712.341	2	180077	0.155531	56.97	IPI00011253	40S ribosomal protein S3	17.1947	17.1551	ELAEDGYSGVEVR|None	ELAEDGYSGVEVR		05-Jan-07_Big_F295.3090.3090.2.dta	712.341	2
Small.RAW	ELAEDGYSGVEVR	712.345	2	2.8883e+06	0.132805	82.44	IPI00011253	40S ribosomal protein S3	65.4505	65.4408	ELAEDGYSGVEVR|None	ELAEDGYSGVEVR		AM_2006DEC28_chromoamni_SMALL_F0.8899.8899.2.dta	712.345	2
Large.RAW	ELASQPDVDGFLVGGASLKPEFVDIINAK	1010.54	3	99921.7	0.22496	58.9	IPI00465028	TriosephosphaTe isomerase 1	29.8527	29.8952	ELASQPDVDGFLVGGASLKPEFVDIINAK|None	ELASQPDVDGFLVGGASLKPEFVDIINAK		05-Jan-07_Big_F295.5744.5744.3.dta	1010.54	3
Small.RAW	ELASQPDVDGFLVGGASLKPEFVDIINAK	1010.54	3	4.55697e+06	0.143276	57.91	IPI00465028	TriosephosphaTe isomerase 1	85.5123	85.522	ELASQPDVDGFLVGGASLKPEFVDIINAK|None	ELASQPDVDGFLVGGASLKPEFVDIINAK		AM_2006DEC28_chromoamni_SMALL_F0.13120.13124.3.dta	1010.54	3
Large.RAW	ELISNASDALDK	638.329	2	650366	0.199662	77.8	IPI00414676	Heat shock protein HSP 90-beta	17.5274	17.5837	ELISNASDALDK|None	ELISNASDALDK		05-Jan-07_Big_F295.3164.3164.2.dta	638.329	2
Small.RAW	ELISNASDALDK	638.333	2	8.07833e+06	0.12341	92.46	IPI00414676	Heat shock protein HSP 90-beta	66.6035	66.5902	ELISNASDALDK|None	ELISNASDALDK		AM_2006DEC28_chromoamni_SMALL_F0.9156.9156.2.dta	638.333	2
Large.RAW	ELISNSSDALDK	646.326	2	268829	0.208347	82.18	IPI00382470	Heat shock protein HSP 90-alpha	15.8944	15.9329	ELISNSSDALDK|None	ELISNSSDALDK		05-Jan-07_Big_F295.2801.2801.2.dta	646.326	2
Small.RAW	ELISNSSDALDK	646.33	2	3.7087e+06	0.14048	78.73	IPI00382470	Heat shock protein HSP 90-alpha	63.6385	63.6252	ELISNSSDALDK|None	ELISNSSDALDK		AM_2006DEC28_chromoamni_SMALL_F0.8500.8500.2.dta	646.33	2
Large.RAW	EQAEAEVASLNR	658.83	2	133999	0.184694	65.33	IPI00178083	29 kDa protein	15.4811	15.4281	EQAEAEVASLNR|None	EQAEAEVASLNR		05-Jan-07_Big_F295.2709.2709.2.dta	658.83	2
Small.RAW	EQAEAEVASLNR	658.833	2	1.77269e+06	0.127751	83.12	IPI00178083	29 kDa protein	62.6396	62.6253	EQAEAEVASLNR|None	EQAEAEVASLNR		AM_2006DEC28_chromoamni_SMALL_F0.8276.8276.2.dta	658.833	2
Large.RAW	EQFLDGDGWTSR	705.823	2	379867	0.238027	53.25	IPI00020599	Calreticulin precursor	21.2136	21.1866	EQFLDGDGWTSR|None	EQFLDGDGWTSR		05-Jan-07_Big_F295.3967.3967.2.dta	705.823	2
Small.RAW	EQFLDGDGWTSR	705.827	2	6.41492e+06	0.153931	58.74	IPI00020599	Calreticulin precursor	73.2657	73.248	EQFLDGDGWTSR|None	EQFLDGDGWTSR		AM_2006DEC28_chromoamni_SMALL_F0.10597.10597.2.dta	705.827	2
Large.RAW	EQISDIDDAVR	630.811	2	218080	0.152661	41.22	IPI00221222	Activated RNA polymerase II transcriptional coactivator p15	17.1832	17.1551	EQISDIDDAVR|None	EQISDIDDAVR		05-Jan-07_Big_F295.3087.3087.2.dta	630.811	2
Small.RAW	EQISDIDDAVR	630.814	2	2680663	0.100908	88.88	IPI00221222	Activated RNA polymerase II transcriptional coactivator p15	65.6802	65.6579	EQISDIDDAVR|None	EQISDIDDAVR		AM_2006DEC28_chromoamni_SMALL_F0.8950.8950.2.dta	630.814	2
Large.RAW	EQVANSAFVER	625.316	2	1.0311e+06	0.17821	58.39	IPI00414676	Heat shock protein HSP 90-beta	15.1489	15.1382	EQVANSAFVER|None	EQVANSAFVER		05-Jan-07_Big_F295.2635.2635.2.dta	625.316	2
Small.RAW	EQVANSAFVER	625.32	2	8170389	0.132604	75.13	IPI00414676	Heat shock protein HSP 90-beta	62.2143	62.1255	EQVANSAFVER|None	EQVANSAFVER		AM_2006DEC28_chromoamni_SMALL_F0.8181.8181.2.dta	625.32	2
Large.RAW	ETVSEESNVLCLSK	797.89	2	291831	0.152102	73.91	IPI00186290	Elongation factor 2	19.4383	19.4027	ETVSEESNVLCLSK|None	ETVSEESNVLCLSK		05-Jan-07_Big_F295.3585.3585.2.dta	797.89	2
Small.RAW	ETVSEESNVLCLSK	797.894	2	4.56526e+06	0.129428	85.81	IPI00186290	Elongation factor 2	69.885	69.8758	ETVSEESNVLCLSK|None	ETVSEESNVLCLSK		AM_2006DEC28_chromoamni_SMALL_F0.9875.9875.2.dta	797.894	2
Large.RAW	EVDEQMLNVQNK	723.852	2	482703	0.201058	62.62	IPI00011654	Tubulin beta-2 chain	16.6794	16.7198	EVDEQMLNVQNK|None	EVDEQMLNVQNK		05-Jan-07_Big_F295.2976.2976.2.dta	723.852	2
Small.RAW	EVDEQMLNVQNK	723.856	2	4718017	0.158793	73.56	IPI00011654	Tubulin beta-2 chain	64.8469	64.8553	EVDEQMLNVQNK|None	EVDEQMLNVQNK		AM_2006DEC28_chromoamni_SMALL_F0.8768.8771.2.dta	723.856	2
Large.RAW	EVFEDAAEIR	589.793	2	546833	0.164022	63.57	IPI00217506	Nucleolin	18.5612	18.6067	EVFEDAAEIR|None	EVFEDAAEIR		05-Jan-07_Big_F295.3391.3391.2.dta	589.793	2
Small.RAW	EVFEDAAEIR	589.795	2	6010094	0.134078	68.45	IPI00217506	Nucleolin	68.2236	68.2654	EVFEDAAEIR|None	EVFEDAAEIR		AM_2006DEC28_chromoamni_SMALL_F0.9512.9512.2.dta	589.795	2
Large.RAW	EVVEEAENGR	566.271	2	1.24858e+06	0.168365	55.43	IPI00015550	Prothymosin alpha	10.9539	10.9431	EVVEEAENGR|None	EVVEEAENGR		05-Jan-07_Big_F295.1691.1691.2.dta	566.271	2
Small.RAW	EVVEEAENGR	566.274	2	8.53572e+06	0.110685	62.38	IPI00015550	Prothymosin alpha	54.9746	55.0334	EVVEEAENGR|None	EVVEEAENGR		AM_2006DEC28_chromoamni_SMALL_F0.6547.6547.2.dta	566.274	2
Large.RAW	FAEAFEAIPR	575.804	2	187018	0.174443	64.36	IPI00302925	T-complex protein 1, theta subunit	21.7237	21.7025	FAEAFEAIPR|None	FAEAFEAIPR		05-Jan-07_Big_F295.4077.4077.2.dta	575.804	2
Small.RAW	FAEAFEAIPR	575.806	2	2.04964e+06	0.148275	77.11	IPI00302925	T-complex protein 1, theta subunit	74.1903	74.1547	FAEAFEAIPR|None	FAEAFEAIPR		AM_2006DEC28_chromoamni_SMALL_F0.10793.10793.2.dta	575.806	2
Large.RAW	FDGALNVDLTEFQTNLVPYPR	1205.11	2	79971.9	0.168664	73.96	IPI00387144	Tubulin alpha-ubiquitous chain	30.0681	30.1205	FDGALNVDLTEFQTNLVPYPR|None	FDGALNVDLTEFQTNLVPYPR		05-Jan-07_Big_F295.5785.5785.2.dta	1205.11	2
Small.RAW	FDGALNVDLTEFQTNLVPYPR	1205.12	2	1197856	0.191313	111.16	IPI00387144	Tubulin alpha-ubiquitous chain	86.196	86.1619	FDGALNVDLTEFQTNLVPYPR|None	FDGALNVDLTEFQTNLVPYPR		AM_2006DEC28_chromoamni_SMALL_F0.13256.13256.2.dta	1205.12	2
Large.RAW	FEDENFILK	577.796	2	1.6174e+06	0.196624	58.74	IPI00419585	Peptidyl-prolyl cis-trans isomerase A	22.101	22.1587	FEDENFILK|None	FEDENFILK		05-Jan-07_Big_F295.4156.4156.2.dta	577.796	2
Small.RAW	FEDENFILK	577.798	2	1.15897e+07	0.174208	59.91	IPI00419585	Peptidyl-prolyl cis-trans isomerase A	74.8629	74.9167	FEDENFILK|None	FEDENFILK		AM_2006DEC28_chromoamni_SMALL_F0.10934.10934.2.dta	577.798	2
Large.RAW	FEELNADLFR	627.317	2	308617	0.202127	64.5	IPI00003865	Splice Isoform 1 of Heat shock cognate 71 kDa protein	24.4413	24.4853	FEELNADLFR|None	FEELNADLFR		05-Jan-07_Big_F295.4656.4656.2.dta	627.317	2
Small.RAW	FEELNADLFR	627.32	2	4.33065e+06	0.140537	59.46	IPI00003865	Splice Isoform 1 of Heat shock cognate 71 kDa protein	79.2237	79.2048	FEELNADLFR|None	FEELNADLFR		AM_2006DEC28_chromoamni_SMALL_F0.11845.11845.2.dta	627.32	2
Large.RAW	FGEVVDCTIK	584.294	2	408211	0.213323	44.21	IPI00334587	Splice Isoform 2 of Heterogeneous nuclear ribonucleoprotein A/B	17.8351	18.1621	FGEVVDCTIK|None	FGEVVDCTIK		05-Jan-07_Big_F295.3233.3233.2.dta	584.294	2
Small.RAW	FGEVVDCTIK	584.295	2	2.91605e+06	0.135919	67.77	IPI00011274	JKTBP2	66.8842	66.8747	FGEVVDCTIK|None	FGEVVDCTIK		AM_2006DEC28_chromoamni_SMALL_F0.9219.9219.2.dta	584.295	2
Large.RAW	FGEVVDCTLK	584.294	2	408211	0.213323	44.21	IPI00028888	Splice Isoform 1 of Heterogeneous nuclear ribonucleoprotein D0	17.8351	18.1621	FGEVVDCTLK|None	FGEVVDCTLK		05-Jan-07_Big_F295.3233.3233.2.dta	584.294	2
Small.RAW	FGEVVDCTLK	584.295	2	2.91605e+06	0.135919	67.77	IPI00028888	Splice Isoform 1 of Heterogeneous nuclear ribonucleoprotein D0	66.8842	66.8747	FGEVVDCTLK|None	FGEVVDCTLK		AM_2006DEC28_chromoamni_SMALL_F0.9219.9219.2.dta	584.295	2
Large.RAW	FGYVDFESAEDLEK	824.875	2	189328	0.142814	73.6	IPI00217506	Nucleolin	24.5202	24.4853	FGYVDFESAEDLEK|None	FGYVDFESAEDLEK		05-Jan-07_Big_F295.4673.4673.2.dta	824.875	2
Small.RAW	FGYVDFESAEDLEK	824.883	2	4398909	0.151247	101.99	IPI00217506	Nucleolin	79.1479	79.1299	FGYVDFESAEDLEK|None	FGYVDFESAEDLEK		AM_2006DEC28_chromoamni_SMALL_F0.11829.11829.2.dta	824.883	2
Large.RAW	FNVWDTAGQEK	647.812	2	361049	0.208419	69.16	IPI00012507	GTP-binding nuclear protein RAN	20.2359	20.2086	FNVWDTAGQEK|None	FNVWDTAGQEK		05-Jan-07_Big_F295.3759.3759.2.dta	647.812	2
Small.RAW	FNVWDTAGQEK	647.816	2	3.70848e+06	0.177761	73.87	IPI00012507	GTP-binding nuclear protein RAN	71.2387	71.2907	FNVWDTAGQEK|None	FNVWDTAGQEK		AM_2006DEC28_chromoamni_SMALL_F0.10166.10166.2.dta	647.816	2
Large.RAW	FSASGELGNGNIK	647.33	2	123209	0.179201	79.91	IPI00021700	Proliferating cell nuclear antigen	16.5595	16.5018	FSASGELGNGNIK|None	FSASGELGNGNIK		05-Jan-07_Big_F295.2950.2950.2.dta	647.33	2
Small.RAW	FSASGELGNGNIK	647.333	2	1.59994e+06	0.122984	108.97	IPI00021700	Proliferating cell nuclear antigen	64.3922	64.4207	FSASGELGNGNIK|None	FSASGELGNGNIK		AM_2006DEC28_chromoamni_SMALL_F0.8667.8667.2.dta	647.333	2
Large.RAW	FSLVGIGGQDLNEGNR	838.428	2	134993	0.196145	62.92	IPI00010471	L-plastin	23.4019	23.3485	FSLVGIGGQDLNEGNR|None	FSLVGIGGQDLNEGNR		05-Jan-07_Big_F295.4437.4437.2.dta	838.428	2
Small.RAW	FSLVGIGGQDLNEGNR	838.433	2	4.1328e+06	0.161262	96.68	IPI00010471	L-plastin	77.5193	77.435	FSLVGIGGQDLNEGNR|None	FSLVGIGGQDLNEGNR		AM_2006DEC28_chromoamni_SMALL_F0.11491.11491.2.dta	838.433	2
Large.RAW	FTASAGIQVVGDDLTVTNPK	678.362	3	365242	0.193512	47.12	IPI00465248	Alpha enolase	23.6654	23.575	FTASAGIQVVGDDLTVTNPK|None	FTASAGIQVVGDDLTVTNPK		05-Jan-07_Big_F295.4492.4492.3.dta	678.362	3
Small.RAW	FTASAGIQVVGDDLTVTNPK	678.366	3	3090100	0.157719	64.51	IPI00465248	Alpha enolase	77.7574	77.8198	FTASAGIQVVGDDLTVTNPK|None	FTASAGIQVVGDDLTVTNPK		AM_2006DEC28_chromoamni_SMALL_F0.11540.11540.3.dta	678.366	3
Large.RAW	FTQAGSEVSALLGR	718.386	2	221752	0.191495	89.73	IPI00303476	ATP synthase beta chain, mitochondrial precursor	23.3891	23.3485	FTQAGSEVSALLGR|None	FTQAGSEVSALLGR		05-Jan-07_Big_F295.4434.4434.2.dta	718.386	2
Small.RAW	FTQAGSEVSALLGR	718.39	2	3283688	0.166555	101.5	IPI00303476	ATP synthase beta chain, mitochondrial precursor	77.4609	77.435	FTQAGSEVSALLGR|None	FTQAGSEVSALLGR		AM_2006DEC28_chromoamni_SMALL_F0.11479.11479.2.dta	718.39	2
Large.RAW	GALQNIIPASTGAAK	706.404	2	1.57839e+06	0.231372	65.11	IPI00219018	Glyceraldehyde-3-phosphate dehydrogenase, liver	20.0876	20.2086	GALQNIIPASTGAAK|None	GALQNIIPASTGAAK		05-Jan-07_Big_F295.3727.3727.2.dta	706.404	2
Small.RAW	GALQNIIPASTGAAK	706.408	2	1.17173e+07	0.304416	66.82	IPI00219018	Glyceraldehyde-3-phosphate dehydrogenase, liver	71.2478	71.4388	GALQNIIPASTGAAK|None	GALQNIIPASTGAAK		AM_2006DEC28_chromoamni_SMALL_F0.10168.10168.2.dta	706.408	2
Large.RAW	GCGTVLLSGPR	558.799	2	304336	0.179297	51.47	IPI00215719	60S ribosomal protein L18	17.0383	17.0832	GCGTVLLSGPR|None	GCGTVLLSGPR		05-Jan-07_Big_F295.3055.3055.2.dta	558.799	2
Small.RAW	GCGTVLLSGPR	558.802	2	3.10414e+06	0.10614	56.6	IPI00215719	60S ribosomal protein L18	65.7384	65.729	GCGTVLLSGPR|None	GCGTVLLSGPR		AM_2006DEC28_chromoamni_SMALL_F0.8963.8963.2.dta	558.802	2
Large.RAW	GDFCIQVGR	526.258	2	512366	0.186732	53.08	IPI00026260	Nucleoside diphosphate kinase B	18.774	18.8231	GDFCIQVGR|None	GDFCIQVGR		05-Jan-07_Big_F295.3438.3438.2.dta	526.258	2
Small.RAW	GDFCIQVGR	526.26	2	4.49846e+06	0.152389	62.88	IPI00026260	Nucleoside diphosphate kinase B	68.7183	68.7039	GDFCIQVGR|None	GDFCIQVGR		AM_2006DEC28_chromoamni_SMALL_F0.9620.9620.2.dta	526.26	2
Large.RAW	GDLGIEIPAEK	571.313	2	770870	0.159531	43.75	IPI00383237	Pyruvate kinase M2	20.2228	20.2824	GDLGIEIPAEK|None	GDLGIEIPAEK		05-Jan-07_Big_F295.3756.3756.2.dta	571.313	2
Small.RAW	GDLGIEIPAEK	571.315	2	5163731	0.169978	41.03	IPI00383237	Pyruvate kinase M2	71.4483	71.4388	GDLGIEIPAEK|None	GDLGIEIPAEK		AM_2006DEC28_chromoamni_SMALL_F0.10211.10211.2.dta	571.315	2
Large.RAW	GFAFVQYVNER	665.339	2	430167	0.189	66.16	IPI00013944	Splice Isoform C2 of Heterogeneous nuclear ribonucleoproteins C1/C2	23.8617	23.9498	GFAFVQYVNER|None	GFAFVQYVNER		05-Jan-07_Big_F295.4535.4535.2.dta	665.339	2
Small.RAW	GFAFVQYVNER	665.342	2	8952249	0.119046	77.88	IPI00216592	Splice Isoform C1 of Heterogeneous nuclear ribonucleoproteins C1/C2	78.2919	78.2777	GFAFVQYVNER|None	GFAFVQYVNER		AM_2006DEC28_chromoamni_SMALL_F0.11652.11652.2.dta	665.342	2
Large.RAW	GILAADESTGSIAK	666.859	2	1.10484e+06	0.142431	83.61	IPI00465439	Fructose-bisphosphate aldolase A	16.9487	17.0115	GILAADESTGSIAK|None	GILAADESTGSIAK		05-Jan-07_Big_F295.3035.3035.2.dta	666.859	2
Small.RAW	GILAADESTGSIAK	666.862	2	8.38496e+06	0.141677	95.5	IPI00465439	Fructose-bisphosphate aldolase A	65.4589	65.5134	GILAADESTGSIAK|None	GILAADESTGSIAK		AM_2006DEC28_chromoamni_SMALL_F0.8901.8901.2.dta	666.862	2
Large.RAW	GLFIIDDK	460.762	2	764966	0.226986	40.59	IPI00000874	Peroxiredoxin 1	22.777	22.8286	GLFIIDDK|None	GLFIIDDK		05-Jan-07_Big_F295.4302.4302.2.dta	460.762	2
Small.RAW	GLFIIDDK	460.765	2	6.50503e+06	0.151888	45.4	IPI00000874	Peroxiredoxin 1	76.691	76.6767	GLFIIDDK|None	GLFIIDDK		AM_2006DEC28_chromoamni_SMALL_F0.11316.11316.2.dta	460.765	2
Large.RAW	GLGTDDNTLIR	587.812	2	393275	0.0615171	63.58	IPI00221225	Annexin A4	17.5671	18.0161	GLGTDDNTLIR|None	GLGTDDNTLIR		05-Jan-07_Big_F295.3174.3174.2.dta	587.812	2
Small.RAW	GLGTDDNTLIR	587.814	2	2.4165e+06	0.109359	70.39	IPI00221225	Annexin A4	66.6159	66.5902	GLGTDDNTLIR|None	GLGTDDNTLIR		AM_2006DEC28_chromoamni_SMALL_F0.9159.9159.2.dta	587.814	2
Large.RAW	GLSEDTTEETLKESFDGSVR	734.018	3	294777	0.164987	51.31	IPI00217506	Nucleolin	21.4371	21.4802	GLSEDTTEETLKESFDGSVR|None	GLSEDTTEETLKESFDGSVR		05-Jan-07_Big_F295.4016.4016.3.dta	734.018	3
Small.RAW	GLSEDTTEETLKESFDGSVR	734.024	3	7408937	0.113827	57.94	IPI00217506	Nucleolin	73.5594	73.5501	GLSEDTTEETLKESFDGSVR|None	GLSEDTTEETLKESFDGSVR		AM_2006DEC28_chromoamni_SMALL_F0.10659.10659.3.dta	734.024	3
Large.RAW	GNPTVEVDLFTSK	703.867	2	1.23797e+06	0.197616	86.12	IPI00465248	Alpha enolase	22.5589	22.6058	GNPTVEVDLFTSK|None	GNPTVEVDLFTSK		05-Jan-07_Big_F295.4255.4255.2.dta	703.867	2
Small.RAW	GNPTVEVDLFTSK	703.869	2	1.15886e+07	0.17115	75.73	IPI00465248	Alpha enolase	75.8796	75.9804	GNPTVEVDLFTSK|None	GNPTVEVDLFTSK		AM_2006DEC28_chromoamni_SMALL_F0.11149.11149.2.dta	703.869	2
Large.RAW	GPAVGIDLGTTYSCVGVFQHGK	755.051	3	594369	0.199781	73.56	IPI00003865	Splice Isoform 1 of Heat shock cognate 71 kDa protein	23.3671	23.4236	GPAVGIDLGTTYSCVGVFQHGK|None	GPAVGIDLGTTYSCVGVFQHGK		05-Jan-07_Big_F295.4429.4429.3.dta	755.051	3
Small.RAW	GPAVGIDLGTTYSCVGVFQHGK	755.054	3	7611482	0.181628	69.36	IPI00003865	Splice Isoform 1 of Heat shock cognate 71 kDa protein	76.9153	76.9763	GPAVGIDLGTTYSCVGVFQHGK|None	GPAVGIDLGTTYSCVGVFQHGK		AM_2006DEC28_chromoamni_SMALL_F0.11364.11364.3.dta	755.054	3
Large.RAW	GQTLVVQFTVK	610.361	2	455247	0.240348	69.02	IPI00020599	Calreticulin precursor	22.0387	22.0851	GQTLVVQFTVK|None	GQTLVVQFTVK		05-Jan-07_Big_F295.4143.4143.2.dta	610.361	2
Small.RAW	GQTLVVQFTVK	610.364	2	4.34557e+06	0.153124	88.77	IPI00020599	Calreticulin precursor	74.8545	74.8411	GQTLVVQFTVK|None	GQTLVVQFTVK		AM_2006DEC28_chromoamni_SMALL_F0.10932.10932.2.dta	610.364	2

## Sheet: Large_Column_Mascot_Header
Header	--------------------------------------------------------
Search title	molm14_column_runs
Timestamp	2007-01-06T03:46:37Z
User	jm969
Email	jm969
Report URI	http://mascotx.dfci.harvard.edu/mascot/cgi/master_results.pl?file=../data/20070105/F005958.dat
MS data path	C:\Documents and Settings\Martolab\My Documents\JAM\05-Jan-07_Big_F295.RAW
Search type	MIS
Mascot version	2.1.03
Database	IPI_human
Fasta file	IPI_human_v3.05.fasta
Total sequences	49161
Total residues	22508572
Sequences after taxonomy filter	49161
Number of queries	5840
Search Parameters	--------------------------------------------------------
Taxonomy filter	All entries
Enzyme	Trypsin
Maximum Missed Cleavages	2
Fixed modifications	Carbamidomethyl (C)
ICAT experiment	0
Variable modifications	Oxidation (M)
Peptide Mass Tolerance	0.2
Peptide Mass Tolerance Units	Da
Fragment Mass Tolerance	0.7
Fragment Mass Tolerance Units	Da
Mass values	Monoisotopic
Instrument type	ESI-TRAP
Format parameters	--------------------------------------------------------
Significance threshold	0.05
Max. number of hits	1000
Use MudPIT protein scoring	0
Ions score cut-off	20
Include same-set proteins
Include sub-set proteins	0
Include unassigned
Require bold red	1

## Sheet: Small_Column_Mascot_Header
Header	--------------------------------------------------------
Search title	molm14_column_runs
Timestamp	2006-12-29T16:00:38Z
User	jm969
Email	jm969
Report URI	http://mascotx.dfci.harvard.edu/mascot/cgi/master_results.pl?file=../data/20061229/F005925.dat
MS data path	C:\Documents and Settings\Martolab\My Documents\JAM\AM_2006DEC28_chromoamni_SMALL_F0.RAW
Search type	MIS
Mascot version	2.1.03
Database	IPI_human
Fasta file	IPI_human_v3.05.fasta
Total sequences	49161
Total residues	22508572
Sequences after taxonomy filter	49161
Number of queries	10996
Search Parameters	--------------------------------------------------------
Taxonomy filter	All entries
Enzyme	Trypsin
Maximum Missed Cleavages	2
Fixed modifications	Carbamidomethyl (C)
ICAT experiment	0
Variable modifications	Oxidation (M)
Peptide Mass Tolerance	0.2
Peptide Mass Tolerance Units	Da
Fragment Mass Tolerance	0.7
Fragment Mass Tolerance Units	Da
Mass values	Monoisotopic
Instrument type	ESI-TRAP
Format parameters	--------------------------------------------------------
Significance threshold	0.05
Max. number of hits	1000
Use MudPIT protein scoring	0
Ions score cut-off	20
Include same-set proteins
Include sub-set proteins	0
Include unassigned
Require bold red	1

## Sheet: About
					Date Created:	2007-06-08
					Time Created:	1899-12-31 14:59:17
					Website:	http://blais.dfci.harvard.edu/multiplierz
